# Supplementary material for: KPNA5 Suppresses Malignant Progression of Ovarian Cancer Through Importing the PTPN4 Into the Nucleus
Source: Cancer Med. 2025 Mar 27;14(7):e70731. doi: 10.1002/cam4.70731 (PMC11947769; doi:10.1002/cam4.70731)
Supplement: Supplementary file 2 — Table S1 Antibody information, sequences of siRNA and primers. [file CAM4-14-e70731-s001.xlsx]

## Sheet: Sheet1
Antibodies
p-STAT3	Cell Signaling	#9145
STAT3	Cell Signaling	#30835
KPNA5	Proteintech	13963-1-AP
PTPN4	Thermo Fisher	PA5-110241
GFP	MCE	HY-P80141
FLAG	Abcom	ab205606
GAPDH	Abcom	ab263962
H3	MCE	HY-P80166
siRNA
si-KPNA5 #1	CCACCAATAGATCAAGTTATA
si-KPNA5 #2	CCTCCAAACTTTAGTAAGGTT
si-KPNA5 #3	GCTCTCATTGAAGAAGCATAT
Primers
PTPN4-RT-F	5'-ATCTCCACCGGGAACTCCTA-3'
PTPN4-RT-R	5'-CGCTTGGGGAAGTATGAACCA-3'
GAPDH-RT-F	5'-AACGTGTCAGTGGTGGACCTG-3'
GAPDH-RT-R	5'-AGTGGGTGTCGCTGTTGAAGT-3'
KPNA5-RT-F	5’-TCAGGAACAGGCTGTTTGGG-3'
KPNA5-RT-R	5’-TGGGGTCATCTTCTTCTACAC-3'
