# Supplementary material for: KPNA5 Suppresses Malignant Progression of Ovarian Cancer Through Importing the PTPN4 Into the Nucleus
Source: Cancer Med. 2025 Mar 27;14(7):e70731. doi: 10.1002/cam4.70731 (PMC11947769; doi:10.1002/cam4.70731)
Supplement: Supplementary file 3 — Table S2 List of IP‐MS identified proteins. [file CAM4-14-e70731-s002.xlsx]

## Sheet: union-proSummary (1)
Protein_ID	Protein_Qscore.1-IgG	Protein_Mass.1-IgG	PeptideSeqs.1-IgG	PepIsUnique.1-IgG	Unique_Peptide_Num.1-IgG	Unique_Spectra_Num.1-IgG	Coverage.1-IgG	Peptide_Query.1-IgG	Sameset.1-IgG	Description.1-IgG	Abundance.1-IgG	iBAQ.1-IgG	GeneName.1-IgG	Protein_Qscore.2-IP	Protein_Mass.2-IP	PeptideSeqs.2-IP	PepIsUnique.2-IP	Unique_Peptide_Num.2-IP	Unique_Spectra_Num.2-IP	Coverage.2-IP	Peptide_Query.2-IP	Sameset.2-IP	Description.2-IP	Abundance.2-IP	iBAQ.2-IP	GeneName.2-IP
sp|P02768|ALBU_HUMAN	6.20778	69321.5	KVPQVSTPTLVEVSR;VPQVSTPTLVEVSR	1;1	2	2	0.0246	33964;30999	-	Albumin OS=Homo sapiens OX=9606 GN=ALB PE=1 SV=2	2.52986e+06	60234.8	ALB	NA	NA	NA	NA	NA	NA	NA	NA	NA	NA	NA	NA	NA
sp|O14979|HNRDL_HUMAN	2.17108	46409.1	GFGFVLFK	1	1	1	0.019	10602	sp|Q14103|HNRPD_HUMAN	Heterogeneous nuclear ribonucleoprotein D-like OS=Homo sapiens OX=9606 GN=HNRNPDL PE=1 SV=3	0	0	HNRNPDL	2.3343	46409.1	GFGFVLFK	1	1	1	0.019	10555	sp|Q14103|HNRPD_HUMAN	Heterogeneous nuclear ribonucleoprotein D-like OS=Homo sapiens OX=9606 GN=HNRNPDL PE=1 SV=3	0	0	HNRNPDL
sp|P0CG48|UBC_HUMAN	2.58319	76991.5	ESTLHLVLR	1	1	1	0.0131	15367	sp|P62979|RS27A_HUMAN;sp|P0CG47|UBB_HUMAN;sp|P62987|RL40_HUMAN	Polyubiquitin-C OS=Homo sapiens OX=9606 GN=UBC PE=1 SV=3	347996	5523.75	UBC	7.56515	76991.5	ESTLHLVLR;TITLEVEPSDTIENVK	1;1	2	2	0.0365	15084;37105	sp|P62979|RS27A_HUMAN;sp|P0CG47|UBB_HUMAN;sp|P62987|RL40_HUMAN	Polyubiquitin-C OS=Homo sapiens OX=9606 GN=UBC PE=1 SV=3	1.74417e+06	27685.2	UBC
sp|Q13813|SPTN1_HUMAN	3.62459	284364	HQAFEAEVQANSGAIVK	1	1	1	0.0069	37224	-	Spectrin alpha chain, non-erythrocytic 1 OS=Homo sapiens OX=9606 GN=SPTAN1 PE=1 SV=3	662606	3487.4	SPTAN1	3.78257	284364	HQAFEAEVQANSGAIVK	1	1	1	0.0069	37327	-	Spectrin alpha chain, non-erythrocytic 1 OS=Homo sapiens OX=9606 GN=SPTAN1 PE=1 SV=3	0	0	SPTAN1
sp|P04259|K2C6B_HUMAN	2.58319	60030.3	ADTLTDEINFLR;GSGGLGGACGGAGFGSR;LALDVEIATYR;NKLEGLEDALQK;NKYEDEINK;NLDLDSIIAEVK;NMQDLVEDLK;QCANLQAAIADAEQR;QNLEPLFEQYINNLR;TAAENEFVTLK;YEELQITAGR	0;0;0;0;0;0;1;0;0;0;0	1	1	0.2376	27887;28412;22942;26229;18621;25227;20687;34386;38925;21307;19706	-	Keratin, type II cytoskeletal 6B OS=Homo sapiens OX=9606 GN=KRT6B PE=1 SV=5	419030	11639.7	KRT6B	3.78257	60030.3	AEAESWYQTK;ATGGGLSSVGGGSSTIK;GSGGLGGACGGAGFGSR;NLDLDSIIAEVK;TAAENEFVTLK	0;1;0;0;0	1	1	0.1188	20519;28732;28330;25045;20910	-	Keratin, type II cytoskeletal 6B OS=Homo sapiens OX=9606 GN=KRT6B PE=1 SV=5	418966	11637.9	KRT6B
sp|P02538|K2C6A_HUMAN	9.83237	60008.3	ADTLTDEINFLR;AIGGGLSSVGGGSSTIK;GMQDLVEDFK;GSGGLGGACGGAGFGSR;LALDVEIATYR;NKLEGLEDALQK;NKYEDEINK;NLDLDSIIAEVK;QCANLQAAIADAEQR;QNLEPLFEQYINNLR;SGFSSVSVSR;TAAENEFVTLK	0;1;1;0;0;0;0;0;0;0;1;0	3	3	0.2677	27887;29114;19778;28412;22942;26229;18621;25227;34386;38925;13611;21307	-	Keratin, type II cytoskeletal 6A OS=Homo sapiens OX=9606 GN=KRT6A PE=1 SV=3	2.68566e+06	74601.7	KRT6A	NA	NA	NA	NA	NA	NA	NA	NA	NA	NA	NA	NA	NA
sp|P05787|K2C8_HUMAN	3.62459	53671.1	LALDIEIATYR;NKYEDEINK	1;0	1	1	0.0414	23425;18621	-	Keratin, type II cytoskeletal 8 OS=Homo sapiens OX=9606 GN=KRT8 PE=1 SV=7	3.29061e+06	102832	KRT8	10.0497	53671.1	AQYEDIANR;ASLEAAIADAEQR;LALDIEIATYR	1;1;1	3	3	0.0683	15506;25658;23071	-	Keratin, type II cytoskeletal 8 OS=Homo sapiens OX=9606 GN=KRT8 PE=1 SV=7	3.5095e+06	109672	KRT8
sp|P04264|K2C1_HUMAN	82.0003	65999	AEAESLYQSK;AQYEDIAQK;DVDGAYMTK;FLEQQNQVLQTK;FLEQQNQVLQTKWELLQQVDTSTR;FSSCGGGGGSFGAGGGFGSR;GGGGGGYGSGGSSYGSGGGSYGSGGGGGGGR;GSYGSGGSSYGSGGGSYGSGGGGGGHGSYGSGSSSGGYR;KDVDGAYMTK;LNDLEDALQQAK;LNDLEDALQQAKEDLAR;MSGECAPNVSVSVSTSHTTISGGGSR;NKLNDLEDALQQAK;NKYEDEINK;NMQDMVEDYR;QISNLQQSISDAEQR;SGGGFSSGSAGIINYQR;SISISVAR;SKAEAESLYQSK;SLDLDSIIAEVK;SLNNQFASFIDK;THNLEPYFESFINNLR;THNLEPYFESFINNLRR;TNAENEFVTIK;TNA…	1;1;1;0;1;1;1;1;1;1;1;1;1;0;1;1;1;1;1;1;1;1;1;1;1;1;0	24	41	0.4829	17563;17599;15268;13221;29977;29974;48927;36536;45296;45295;49876;17644;26219;39754;39755;46799;46887;46800;46801;46886;33125;18621;24189;25321;24745;35578;34367;7940;25651;24264;27139;27108;27140;40597;40596;40616;40617;42668;22987;23015;27454;27453;29970;29968;19706	-	Keratin, type II cytoskeletal 1 OS=Homo sapiens OX=9606 GN=KRT1 PE=1 SV=6	3.18805e+08	9.10871e+06	KRT1	82.44	65999	AEAESLYQSK;AQYEDIAQK;DVDGAYMTK;FLEQQNQVLQTK;FSSCGGGGGSFGAGGGFGSR;GGGGGGYGSGGSSYGSGGGSYGSGGGGGGGR;GSYGSGGSSYGSGGGSYGSGGGGGGHGSYGSGSSSGGYR;KQISNLQQSISDAEQR;LNDLEDALQQAK;LNDLEDALQQAKEDLAR;MSGECAPNVSVSVSTSHTTISGGGSR;NKLNDLEDALQQAK;NMQDMVEDYR;QISNLQQSISDAEQR;SGGGFSSGSAGIINYQR;SKAEAESLYQSK;SLDLDSIIAEVK;SLNNQFASFIDK;SLNNQFASFIDKVR;THNLEPYFESFINNLR;THNLEPYFESFINNLRR;TNAENEFVTIK;TNAENEFVTIKK;WELLQQVDTSTR	1;1;1;0;1;1;1;1;1;1;1;1;1;1;1;1;1;1;1;1;1;1;1;1	23	36	0.4457	17208;14997;13062;29952;36686;44897;44898;49124;38195;38196;26062;39756;46476;46477;46581;33216;23909;24514;25152;35355;34489;25487;24004;26965;26988;34053;40530;40521;40520;40531;42599;22601;22644;27311;27307;29944;29946	-	Keratin, type II cytoskeletal 1 OS=Homo sapiens OX=9606 GN=KRT1 PE=1 SV=6	1.77266e+08	5.06475e+06	KRT1
sp|P13647|K2C5_HUMAN	24.419	62340	HEISEMNR;ISISTSGGSFR;LALDVEIATYR;NKYEDEINK;NLDLDSIIAEVK;QCANLQNAIADAEQR;QNLEPLFEQYINNLR;SFSTASAITPSVSR;TEAESWYQTK;TTAENEFVMLK;VDALMDEINFMK;YEELQQTAGR	1;1;0;0;0;1;0;1;1;1;1;1	8	9	0.2339	13697;17034;22942;18621;25227;35251;38925;27987;22049;22050;23592;28451;20298	-	Keratin, type II cytoskeletal 5 OS=Homo sapiens OX=9606 GN=KRT5 PE=1 SV=3	1.12575e+07	321643	KRT5	23.8462	62340	AQYEEIANR;LAELEEALQK;NLDLDSIIAEVK;NMQDLVEDFK;QLDSIVGER;TEAESWYQTK;TTAENEFVMLK;VDALMDEINFMK;VSLAGACGVGGYGSR;YEELQQTAGR	1;1;0;1;0;1;1;1;1;1	8	8	0.1831	16055;17901;25045;21493;13548;21660;23251;28372;27868;19836	-	Keratin, type II cytoskeletal 5 OS=Homo sapiens OX=9606 GN=KRT5 PE=1 SV=3	1.5515e+07	443285	KRT5
sp|P35908|K22E_HUMAN	67.8258	65393.2	FGGFGGPGGVGGLGGPGGFGPGGYPGGIHEVSVNQSLLQPLNVK;FLEQQNQVLQTK;GFSSGSAVVSGGSR;GGGFGGGSSFGGGSGFSGGGFGGGGFGGGR;GGSGGGGSISGGGYGSGGGSGGR;GSSSGGGYSSGSSSYGSGGR;HGGGGGGFGGGGFGSR;LALDVEIATYR;LNDLEEALQQAK;LQGEIAHVK;NKLNDLEEALQQAK;NLDLDSIIAEVK;NVQDAIADAEQR;QSGSRGGSGGGGSISGGGYGSGGGSGGR;SKEEAEALYHSK;TAAENDFVTLK;TSQNSELNNMQDLVEDYK;TSQNSELNNMQDLVEDYKK;VDPEIQNVK;VLYDAEISQIHQSVTDTNVILSMDNSR;WELLQQMNVGTRPINLEPIFQGYIDS…	1;0;1;1;1;1;1;0;1;1;1;0;1;1;1;1;1;1;1;1;1;1	19	26	0.5305	50847;29977;29974;22520;45446;45445;36052;36036;24884;24886;22942;26671;13100;33370;25227;25212;44113;44114;27390;27391;20828;42406;42589;44091;14455;49399;49365;49366;50173;20260	-	Keratin, type II cytoskeletal 2 epidermal OS=Homo sapiens OX=9606 GN=KRT2 PE=1 SV=2	1.02148e+08	2.4321e+06	KRT2	74.0209	65393.2	DVDNAYMIK;EEAEALYHSK;FGGFGGPGGVGGLGGPGGFGPGGYPGGIHEVSVNQSLLQPLNVK;FLEQQNQVLQTK;GFSSGSAVVSGGSR;GGSGGGGSISGGGYGSGGGSGGR;GSSSGGGYSSGSSSYGSGGR;HGGGGGGFGGGGFGSR;KYEDEINK;LNDLEEALQQAK;LQGEIAHVK;NLDLDSIIAEVK;NVQDAIADAEQR;QSGSRGGSGGGGSISGGGYGSGGGSGGR;SLVGLGGTK;TAAENDFVTLK;TSQNSELNNMQDLVEDYK;TSQNSELNNMQDLVEDYKK;VDLLNQEIEFLK;VLYDAEISQIHQSVTDTNVILSMDNSR;WELLQQMNVGTRPINLEPIFQGYIDSLKR;YEELQVTVGR	1;1;1;0;1;1;1;1;1;1;1;0;1;1;1;1;1;1;1;1;1;1	20	25	0.5055	15101;15706;19109;50039;29952;22159;36172;36153;24665;24666;14165;26527;12937;25045;25023;43780;43779;8031;20385;42327;42512;43918;29504;48691;48670;49431;19802	-	Keratin, type II cytoskeletal 2 epidermal OS=Homo sapiens OX=9606 GN=KRT2 PE=1 SV=2	8.06642e+07	1.92058e+06	KRT2
sp|P26038|MOES_HUMAN	2.58319	67777.8	IGFPWSEIR	1	1	1	0.0156	16779	sp|P35241|RADI_HUMAN;sp|P15311|EZRI_HUMAN	Moesin OS=Homo sapiens OX=9606 GN=MSN PE=1 SV=3	255166	6379.14	MSN	NA	NA	NA	NA	NA	NA	NA	NA	NA	NA	NA	NA	NA
sp|P06744|G6PI_HUMAN	2.17108	63107.2	FAAYFQQGDMESNGK	1	1	1	0.0269	35053	-	Glucose-6-phosphate isomerase OS=Homo sapiens OX=9606 GN=GPI PE=1 SV=4	2.41825e+06	73280.2	GPI	NA	NA	NA	NA	NA	NA	NA	NA	NA	NA	NA	NA	NA
sp|P46783|RS10_HUMAN	3.62459	18885.9	IAIYELLFK	1	1	1	0.0545	16979	-	40S ribosomal protein S10 OS=Homo sapiens OX=9606 GN=RPS10 PE=1 SV=1	0	0	RPS10	3.78257	18885.9	IAIYELLFK	1	1	1	0.0545	16646	-	40S ribosomal protein S10 OS=Homo sapiens OX=9606 GN=RPS10 PE=1 SV=1	0	0	RPS10
sp|P45880|VDAC2_HUMAN	2.58319	31546.5	LTLSALVDGK	1	1	1	0.034	13752	-	Voltage-dependent anion-selective channel protein 2 OS=Homo sapiens OX=9606 GN=VDAC2 PE=1 SV=2	265559	16597.4	VDAC2	11.3477	31546.5	LTLSALVDGK;SCSGVEFSTSGSSNTDTGK;VNNSSLIGVGYTQTLRPGVK	1;1;1	3	3	0.1667	13559;39218;42008	-	Voltage-dependent anion-selective channel protein 2 OS=Homo sapiens OX=9606 GN=VDAC2 PE=1 SV=2	322282	20142.6	VDAC2
sp|O76031|CLPX_HUMAN	3.62459	69180.7	SNILLLGPTGSGK	1	1	1	0.0205	22651	-	ATP-dependent Clp protease ATP-binding subunit clpX-like, mitochondrial OS=Homo sapiens OX=9606 GN=CLPX PE=1 SV=2	1.99989e+06	45452	CLPX	NA	NA	NA	NA	NA	NA	NA	NA	NA	NA	NA	NA	NA
sp|Q13423|NNTM_HUMAN	3.62459	113823	FFTGQITAAGK	1	1	1	0.0101	18136	-	NAD(P) transhydrogenase, mitochondrial OS=Homo sapiens OX=9606 GN=NNT PE=1 SV=3	3.50181e+06	71465.4	NNT	3.78257	113823	FFTGQITAAGK	1	1	1	0.0101	17738	-	NAD(P) transhydrogenase, mitochondrial OS=Homo sapiens OX=9606 GN=NNT PE=1 SV=3	1.39957e+06	28562.7	NNT
sp|O95754|SEM4F_HUMAN	2.17108	83458.4	LPLALAK	1	1	1	0.0091	5190	-	Semaphorin-4F OS=Homo sapiens OX=9606 GN=SEMA4F PE=2 SV=2	1.1139e+06	33754.7	SEMA4F	NA	NA	NA	NA	NA	NA	NA	NA	NA	NA	NA	NA	NA
sp|P07737|PROF1_HUMAN	2.58319	15044.6	TLVLLMGK	1	1	1	0.0571	9278	-	Profilin-1 OS=Homo sapiens OX=9606 GN=PFN1 PE=1 SV=2	0	0	PFN1	5.93456	15044.6	STGGAPTFNVTVTK;TLVLLMGK	1;1	2	2	0.1571	26813;9275	-	Profilin-1 OS=Homo sapiens OX=9606 GN=PFN1 PE=1 SV=2	568591	63176.8	PFN1
sp|P23396|RS3_HUMAN	3.62459	26671.4	GLCAIAQAESLR	1	1	1	0.0494	23799	-	40S ribosomal protein S3 OS=Homo sapiens OX=9606 GN=RPS3 PE=1 SV=2	4.09405e+06	215476	RPS3	17.2823	26671.4	AELNEFLTR;ELAEDGYSGVEVR;GLCAIAQAESLR;IMLPWDPTGK;KPLPDHVSIVEPK	1;1;1;1;1	5	5	0.2346	16027;28304;23500;18430;29433	-	40S ribosomal protein S3 OS=Homo sapiens OX=9606 GN=RPS3 PE=1 SV=2	9.39824e+06	494644	RPS3
sp|A0A0B4J1V0|HV315_HUMAN	3.62459	12917.5	NTLYLQMNSLK	1	1	1	0.0924	25053	-	Immunoglobulin heavy variable 3-15 OS=Homo sapiens OX=9606 GN=IGHV3-15 PE=3 SV=1	2.29952e+06	328503	IGHV3-15	NA	NA	NA	NA	NA	NA	NA	NA	NA	NA	NA	NA	NA
sp|P60709|ACTB_HUMAN	18.1229	41709.7	AGFAGDDAPR;DLYANTVLSGGTTMYPGIADR;DSYVGDEAQSK;EITALAPSTMK;KDLYANTVLSGGTTMYPGIADR;LCYVALDFEQEMATAASSSSLEK;QEYDESGPSIVHR;SYELPDGQVITIGNER;TTGIVMDSGDGVTHTVPIYEGYALPHAILR	0;1;0;0;1;1;1;0;1	5	9	0.3627	12495;43532;20432;18975;44906;46721;46720;46804;31109;30674;31110;37031;37029;49627	sp|P63261|ACTG_HUMAN	Actin, cytoplasmic 1 OS=Homo sapiens OX=9606 GN=ACTB PE=1 SV=1	1.15747e+07	503247	ACTB	30.2606	41709.7	AGFAGDDAPR;CPEALFQPSFLGMESCGIHETTFNSIMK;DLYANTVLSGGTTMYPGIADR;DSYVGDEAQSK;EITALAPSTMK;GYSFTTTAER;HQGVMVGMGQK;IWHHTFYNELR;KDLYANTVLSGGTTMYPGIADR;LCYVALDFEQEMATAASSSSLEK;QEYDESGPSIVHR;SYELPDGQVITIGNER;TTGIVMDSGDGVTHTVPIYEGYALPHAILR;VAPEEHPVLLTEAPLNPK	0;1;1;0;0;1;0;0;1;1;1;0;1;1	8	18	0.5707	12378;48960;43519;43350;43349;19987;18567;17466;18923;19546;31148;44509;44508;46374;46373;31178;31176;30700;37145;37147;48870;48869;48871;48897;48898;39959	sp|P63261|ACTG_HUMAN	Actin, cytoplasmic 1 OS=Homo sapiens OX=9606 GN=ACTB PE=1 SV=1	4.75774e+07	2.06858e+06	ACTB
sp|P68032|ACTC_HUMAN	12.4156	41991.9	AGFAGDDAPR;DLYANNVLSGGTTMYPGIADR;DSYVGDEAQSK;EITALAPSTMK;QEYDEAGPSIVHR;SYELPDGQVITIGNER;YPIEHGIITNWDDMEK;YPIEHGIITNWDDMEKIWHHTFYNELR	0;1;0;0;1;0;1;1	4	7	0.2891	12495;43716;20432;18975;30699;30700;30701;37031;37029;40069;40325;50156	-	Actin, alpha cardiac muscle 1 OS=Homo sapiens OX=9606 GN=ACTC1 PE=1 SV=1	7.25276e+06	315338	ACTC1	2.48453	41991.9	AGFAGDDAPR;DSYVGDEAQSK;EITALAPSTMK;HQGVMVGMGQK;IWHHTFYNELR;SYELPDGQVITIGNER;YPIEHGIITNWDDMEK	0;0;0;0;0;0;1	1	3	0.2281	12378;19987;18567;18923;19546;31148;37145;37147;40265;40038;40266	sp|P68133|ACTS_HUMAN	Actin, alpha cardiac muscle 1 OS=Homo sapiens OX=9606 GN=ACTC1 PE=1 SV=1	1.06582e+07	463402	ACTC1
sp|Q16891|MIC60_HUMAN	3.62459	83626.3	LLSYASYCIEHGDLELAAK	1	1	1	0.0251	42712	-	MICOS complex subunit MIC60 OS=Homo sapiens OX=9606 GN=IMMT PE=1 SV=1	0	0	IMMT	NA	NA	NA	NA	NA	NA	NA	NA	NA	NA	NA	NA	NA
sp|P13929|ENOB_HUMAN	3.62459	46957.3	VNQIGSVTESIQACK	1	1	1	0.0346	33827	-	Beta-enolase OS=Homo sapiens OX=9606 GN=ENO3 PE=1 SV=5	1.18174e+06	42204.9	ENO3	NA	NA	NA	NA	NA	NA	NA	NA	NA	NA	NA	NA	NA
sp|P04075|ALDOA_HUMAN	3.62459	39395.3	LQSIGTENTEENR	1	1	1	0.0357	30425	-	Fructose-bisphosphate aldolase A OS=Homo sapiens OX=9606 GN=ALDOA PE=1 SV=2	146744	6380.17	ALDOA	3.78257	39395.3	LQSIGTENTEENR	1	1	1	0.0357	30435	-	Fructose-bisphosphate aldolase A OS=Homo sapiens OX=9606 GN=ALDOA PE=1 SV=2	223262	9707.04	ALDOA
sp|P53597|SUCA_HUMAN	3.62459	36226.8	MGHAGAIIAGGK	1	1	1	0.0347	16533	-	Succinate--CoA ligase [ADP/GDP-forming] subunit alpha, mitochondrial OS=Homo sapiens OX=9606 GN=SUCLG1 PE=1 SV=4	415339	29667.1	SUCLG1	3.78257	36226.8	MGHAGAIIAGGK	1	1	1	0.0347	15612	-	Succinate--CoA ligase [ADP/GDP-forming] subunit alpha, mitochondrial OS=Homo sapiens OX=9606 GN=SUCLG1 PE=1 SV=4	3.50325e+06	250232	SUCLG1
sp|P00338|LDHA_HUMAN	9.83237	36665.4	QVVESAYEVIK;TLHPDLGTDK;VIGSGCNLDSAR	1;1;1	3	4	0.0994	22973;16437;16435;22308	-	L-lactate dehydrogenase A chain OS=Homo sapiens OX=9606 GN=LDHA PE=1 SV=2	3.29624e+06	137343	LDHA	11.3477	36665.4	DLADELALVDVIEDK;QVVESAYEVIK;SADTLWGIQK	1;1;1	3	3	0.1084	34495;22582;16971	-	L-lactate dehydrogenase A chain OS=Homo sapiens OX=9606 GN=LDHA PE=1 SV=2	2.95633e+06	123180	LDHA
sp|P06576|ATPB_HUMAN	17.0815	56524.6	AHGGYSVFAGVGER;FTQAGSEVSALLGR;SLQDIIAILGMDELSEEDKLTVSR;TVLIMELINNVAK;VALTGLTVAEYFR	1;1;1;1;1	5	6	0.1474	27857;28768;47426;29413;28925;28926	-	ATP synthase subunit beta, mitochondrial OS=Homo sapiens OX=9606 GN=ATP5F1B PE=1 SV=3	8.65548e+06	288516	ATP5F1B	26.478	56524.6	AHGGYSVFAGVGER;AIAELGIYPAVDPLDSTSR;FLSQPFQVAEVFTGHMGK;FTQAGSEVSALLGR;IMDPNIVGSEHYDVAR;TVLIMELINNVAK;VALTGLTVAEYFR	1;1;1;1;1;1;1	7	7	0.2023	27742;40444;40934;28733;37629;29391;28872	-	ATP synthase subunit beta, mitochondrial OS=Homo sapiens OX=9606 GN=ATP5F1B PE=1 SV=3	3.10306e+07	1.03435e+06	ATP5F1B
sp|P05388|RLA0_HUMAN	2.58319	34251.8	GHLENNPALEK	1	1	1	0.0347	21272	sp|Q8NHW5|RLA0L_HUMAN	60S acidic ribosomal protein P0 OS=Homo sapiens OX=9606 GN=RPLP0 PE=1 SV=1	198136	11007.5	RPLP0	9.89945	34251.8	GHLENNPALEK;GNVGFVFTK;TSFFQALGITTK	1;1;1	3	3	0.1009	20878;12149;24412	-	60S acidic ribosomal protein P0 OS=Homo sapiens OX=9606 GN=RPLP0 PE=1 SV=1	675211	37511.7	RPLP0
sp|P07477|TRY1_HUMAN	2.58319	26541.1	TLNNDIMLIK	1	1	1	0.0405	19548	-	Serine protease 1 OS=Homo sapiens OX=9606 GN=PRSS1 PE=1 SV=1	892832	74402.6	PRSS1	3.78257	26541.1	TLNNDIMLIK	1	1	1	0.0405	19063	-	Serine protease 1 OS=Homo sapiens OX=9606 GN=PRSS1 PE=1 SV=1	591651	49304.2	PRSS1
sp|A0A0A0MS14|HV145_HUMAN	2.17108	13499.5	SEDTAMYYCAR	1	1	1	0.094	26510	-	Immunoglobulin heavy variable 1-45 OS=Homo sapiens OX=9606 GN=IGHV1-45 PE=3 SV=1	0	0	IGHV1-45	NA	NA	NA	NA	NA	NA	NA	NA	NA	NA	NA	NA	NA
sp|A0A2R8Y619|H2BK1_HUMAN	2.17108	13483	LLLPGELAK	1	1	1	0.0738	11767	sp|O60814|H2B1K_HUMAN;sp|P58876|H2B1D_HUMAN;sp|Q5QNW6|H2B2F_HUMAN;sp|Q99877|H2B1N_HUMAN;sp|P06899|H2B1J_HUMAN;sp|Q16778|H2B2E_HUMAN;sp|P33778|H2B1B_HUMAN;sp|Q99880|H2B1L_HUMAN;sp|Q93079|H2B1H_HUMAN;sp|P62807|H2B1C_HUMAN;sp|P57053|H2BFS_HUMAN;sp|Q8N257|H2B3B_HUMAN;sp|Q99879|H2B1M_HUMAN;sp|P23527|H2B1O_HUMAN;sp|Q96A08|H2B1A_HUMAN	Histone H2B type 2-K1 OS=Homo sapiens OX=9606 GN=H2BK1 PE=3 SV=1	334553	33455.3	H2BK1	NA	NA	NA	NA	NA	NA	NA	NA	NA	NA	NA	NA	NA
sp|P12814|ACTN1_HUMAN	3.62459	102993	VGWEQLLTTIAR	1	1	1	0.0135	27241	sp|O43707|ACTN4_HUMAN	Alpha-actinin-1 OS=Homo sapiens OX=9606 GN=ACTN1 PE=1 SV=2	57817	963.617	ACTN1	11.3477	102993	LASDLLEWIR;LMLLLEVISGER;VGWEQLLTTIAR	1;1;1	3	3	0.0381	20662;26571;27102	sp|O43707|ACTN4_HUMAN	Alpha-actinin-1 OS=Homo sapiens OX=9606 GN=ACTN1 PE=1 SV=2	601599	10026.6	ACTN1
sp|P52272|HNRPM_HUMAN	3.62459	77464.3	QGGGGGGGSVPGIER	1	1	1	0.0205	23652	-	Heterogeneous nuclear ribonucleoprotein M OS=Homo sapiens OX=9606 GN=HNRNPM PE=1 SV=3	97519.8	1875.38	HNRNPM	NA	NA	NA	NA	NA	NA	NA	NA	NA	NA	NA	NA	NA
sp|P62269|RS18_HUMAN	9.83237	17707.9	AGELTEDEVER;IAFAITAIK;YSQVLANGLDNK	1;1;1	3	3	0.2105	22254;11605;24951	-	40S ribosomal protein S18 OS=Homo sapiens OX=9606 GN=RPS18 PE=1 SV=3	3.94537e+06	328780	RPS18	15.1303	17707.9	AGELTEDEVER;IAFAITAIK;VLNTNIDGR;YSQVLANGLDNK	1;1;1;1	4	4	0.2697	21861;11527;13126;24738	-	40S ribosomal protein S18 OS=Homo sapiens OX=9606 GN=RPS18 PE=1 SV=3	4.13367e+06	344473	RPS18
sp|P10809|CH60_HUMAN	13.2665	61016.4	KPLVIIAEDVDGEALSTLVLNR;TLNDELEIIEGMK;VGGTSDVEVNEK;VGLQVVAVK;VTDALNATR	1;1;1;1;1	5	5	0.1134	45147;30786;21734;10527;11973	-	60 kDa heat shock protein, mitochondrial OS=Homo sapiens OX=9606 GN=HSPD1 PE=1 SV=2	4.23959e+06	117766	HSPD1	17.2823	61016.4	NAGVEGSLIVEK;TLNDELEIIEGMK;TVIIEQSWGSPK;VGEVIVTK;VGGTSDVEVNEK	1;1;1;1;1	5	5	0.0995	20655;30832;25668;8396;21338	-	60 kDa heat shock protein, mitochondrial OS=Homo sapiens OX=9606 GN=HSPD1 PE=1 SV=2	4.93133e+06	136981	HSPD1
sp|P67809|YBOX1_HUMAN	7.24917	35902.7	EDGNEEDKENQGDETQGQQPPQR;NYQQNYQNSESGEK	1;1	2	2	0.1142	47150;34981	-	Y-box-binding protein 1 OS=Homo sapiens OX=9606 GN=YBX1 PE=1 SV=3	0	0	YBX1	3.78257	35902.7	EDGNEEDKENQGDETQGQQPPQR	1	1	1	0.071	46880	-	Y-box-binding protein 1 OS=Homo sapiens OX=9606 GN=YBX1 PE=1 SV=3	0	0	YBX1
sp|P25705|ATPA_HUMAN	24.3307	59713.6	EAYPGDVFYLHSR;FENAFLSHVVSQHQALLGTIR;HALIIYDDLSK;ILGADTSVDLEETGR;TGAIVDVPVGEELLGR;TGTAEMSSILEER;TSIAIDTIINQK	1;1;1;1;1;1;1	7	9	0.1826	32117;32115;32116;45154;23776;32570;33645;28386;24778	-	ATP synthase subunit alpha, mitochondrial OS=Homo sapiens OX=9606 GN=ATP5F1A PE=1 SV=1	2.30989e+07	641637	ATP5F1A	39.0122	59713.6	AVDSLVPIGR;EAYPGDVFYLHSR;EVAAFAQFGSDLDAATQQLLSR;FENAFLSHVVSQHQALLGTIR;GIRPAINVGLSVSR;GYLDKLEPSK;HALIIYDDLSK;ILGADTSVDLEETGR;TGAIVDVPVGEELLGR;TGTAEMSSILEER;TSIAIDTIINQK	1;1;1;1;1;1;1;1;1;1;1	11	15	0.2839	13818;32226;32228;32227;44477;44754;44753;28843;18132;23474;32707;33779;28305;28856;24543	-	ATP synthase subunit alpha, mitochondrial OS=Homo sapiens OX=9606 GN=ATP5F1A PE=1 SV=1	2.55601e+07	710003	ATP5F1A
sp|Q86YZ3|HORN_HUMAN	10.8738	282228	GSGSGQSPSSGQHGTGFGR;QSLGHGQHGSGSGQSPSPSR;SSSSGQHGSGLGESSGFGHHESSSGQSSSYSQHGSGSGHSSGYGQHGSR	1;1;1	3	4	0.0309	36178;36177;39584;51004	-	Hornerin OS=Homo sapiens OX=9606 GN=HRNR PE=1 SV=2	111676	1073.81	HRNR	3.78257	282228	QSLGHGQHGSGSGQSPSPSR	1	1	1	0.007	39580	-	Hornerin OS=Homo sapiens OX=9606 GN=HRNR PE=1 SV=2	0	0	HRNR
sp|P21333|FLNA_HUMAN	23.9186	280564	AFGPGLQGGSAGSPAR;ATCAPQHGAPGPGPADASK;EATTEFSVDAR;LIALLEVLSQK;VPVHDVTDASK;VTAQGPGLEPSGNIANK;YGGQPVPNFPSK	1;1;1;1;1;1;1	7	8	0.0366	28601;37003;21394;21466;19220;19218;34274;23868	-	Filamin-A OS=Homo sapiens OX=9606 GN=FLNA PE=1 SV=4	4.36001e+06	30277.8	FLNA	21.8444	280564	AFGPGLQGGSAGSPAR;AGNNMLLVGVHGPR;ANLPQSFQVDTSK;GTVEPQLEAR;LIALLEVLSQK;LKPGAPLRPK;SPFEVYVDK	1;1;1;1;1;1;1	7	8	0.0314	28531;28530;28697;28689;16282;21068;15437;15657	-	Filamin-A OS=Homo sapiens OX=9606 GN=FLNA PE=1 SV=4	7.23609e+07	502506	FLNA
sp|Q01082|SPTB2_HUMAN	5.79566	274439	DLDDFQSWLSR;LTTLELLEVR	1;1	2	2	0.0089	27024;20013	-	Spectrin beta chain, non-erythrocytic 1 OS=Homo sapiens OX=9606 GN=SPTBN1 PE=1 SV=2	0	0	SPTBN1	NA	NA	NA	NA	NA	NA	NA	NA	NA	NA	NA	NA	NA
sp|P54652|HSP72_HUMAN	10.8738	69977.9	FEELNADLFR;IINEPTAAAIAYGLDK;STAGDTHLGGEDFDNR;TTPSYVAFTDTER	1;0;1;1	3	3	0.0861	22469;34426;35031;30333	sp|P11142|HSP7C_HUMAN	Heat shock-related 70 kDa protein 2 OS=Homo sapiens OX=9606 GN=HSPA2 PE=1 SV=1	2.2879e+06	57197.4	HSPA2	NA	NA	NA	NA	NA	NA	NA	NA	NA	NA	NA	NA	NA
sp|P11021|BIP_HUMAN	6.20778	72288.4	ELEEIVQPIISK;IINEPTAAAIAYGLDK;NQLTSNPENTVFDAK	1;0;1	2	2	0.0657	27596;34426;34765	-	Endoplasmic reticulum chaperone BiP OS=Homo sapiens OX=9606 GN=HSPA5 PE=1 SV=2	518133	13285.5	HSPA5	34.0432	72288.4	AKFEELNMDLFR;ETAEAYLGK;IINEPTAAAIAYGLDK;IINEPTAAAIAYGLDKR;ITPSYVAFTPEGER;NQLTSNPENTVFDAK;SQIFSTASDNQPTVTIK;TFAPEEISAMVLTK;TWNDPSVQQDIK;VEIIANDQGNR;VTHAVVTVPAYFNDAQR	1;1;0;1;1;1;1;1;1;0;1	9	10	0.211	31055;12514;34542;37645;32530;34889;38048;31756;28561;21140;38916;38915	-	Endoplasmic reticulum chaperone BiP OS=Homo sapiens OX=9606 GN=HSPA5 PE=1 SV=2	4.64383e+07	1.19073e+06	HSPA5
sp|P35527|K1C9_HUMAN	80.9589	62026.8	DIENQYETQITQIEHEVSSSGQEVQSSAK;DQIVDLTVGNNK;EIETYHNLLEGGQEDFESSGAGK;FEMEQNLR;FSSSSGYGGGSSR;GGGGSFGYSYGGGSGGGFSASSLGGGFGGGSR;GGSGGSHGGGSGFGGESGGSYGGGEEASGSGGGYGGGSGK;GGSGGSYGGGGSGGGYGGGSGSR;GGSGGSYGGGSGSGGGSGGGYGGGSGGGHSGGSGGGHSGGSGGNYGGGSGSGGGSGGGYGGGSGSR;HGVQELEIELQSQLSK;IKFEMEQNLR;MTLDDFR;NHKEEMSQLTGQNSGDVNVEINVAPGK;NYSPYYNTIDDLKDQIVDLTVGNNK;QEIECQNQEYSLLLSIK;QEYEQLIAK;QFSSSYLSR;QGVDADINGLR;QVLD…	1;1;1;1;1;1;1;1;1;1;1;1;1;1;1;1;1;1;1;1;1;1;1;1	24	43	0.7047	49763;49762;24719;46413;46411;15308;21802;21803;47600;47599;49695;37046;37045;51068;51067;51066;37964;37963;24448;9990;48622;48623;48655;42008;41787;17425;15638;18830;18874;18871;20158;19486;42956;43334;44529;44807;21691;32840;32800;47769;47846;47770;47847	-	Keratin, type I cytoskeletal 9 OS=Homo sapiens OX=9606 GN=KRT9 PE=1 SV=3	1.525e+08	5.08333e+06	KRT9	68.6077	62026.8	DIENQYETQITQIEHEVSSSGQEVQSSAK;EIETYHNLLEGGQEDFESSGAGK;FSSSSGYGGGSSR;GGGGSFGYSYGGGSGGGFSASSLGGGFGGGSR;GGSGGSHGGGSGFGGESGGSYGGGEEASGSGGGYGGGSGK;GGSGGSYGGGGSGGGYGGGSGSR;GGSGGSYGGGSGSGGGSGGGYGGGSGGGHSGGSGGGHSGGSGGNYGGGSGSGGGSGGGYGGGSGSR;HGVQELEIELQSQLSK;IKFEMEQNLR;IQDWYDKK;MTLDDFR;QEIECQNQEYSLLLSIK;QEYEQLIAK;QFSSSYLSR;QGVDADINGLR;QVLDNLTMEK;SDLEMQYETLQEELMALK;SDLEMQYETLQEELMALKK;SGGGGGGGLGSGGSIR	1;1;1;1;1;1;1;1;1;1;1;1;1;1;1;1;1;1;1	19	28	0.5746	49014;46046;46048;46045;21402;47336;47337;48948;37161;50173;50172;38062;38063;24186;16112;9965;41907;17081;15363;18468;18467;19690;42872;43209;43049;44405;44145;21286	-	Keratin, type I cytoskeletal 9 OS=Homo sapiens OX=9606 GN=KRT9 PE=1 SV=3	4.86256e+07	1.62085e+06	KRT9
sp|Q13155|AIMP2_HUMAN	2.17108	35326.3	HNAVNATLIDSWVDIAIFQLK	1	1	1	0.0656	45174	-	Aminoacyl tRNA synthase complex-interacting multifunctional protein 2 OS=Homo sapiens OX=9606 GN=AIMP2 PE=1 SV=2	0	0	AIMP2	NA	NA	NA	NA	NA	NA	NA	NA	NA	NA	NA	NA	NA
sp|P07355|ANXA2_HUMAN	21.7475	38579.8	AEDGSVIDYELIDQDAR;AYTNFDAER;GVDEVTIVNILTNR;SALSGHLETVILGLLK;SYSPYDMLESIR;TPAQYDASELK	1;1;1;1;1;1	6	6	0.233	39205;16075;31813;34235;29509;21303	-	Annexin A2 OS=Homo sapiens OX=9606 GN=ANXA2 PE=1 SV=2	2.06629e+06	86095.3	ANXA2	36.3775	38579.8	AEDGSVIDYELIDQDAR;DALNIETAIK;LMVALAK;QDIAFAYQR;SALSGHLETVILGLLK;SEVDMLK;SLYYYIQQDTK;SYSPYDMLESIR;TPAQYDASELK;WISIMTER	1;1;1;1;1;1;1;1;1;1	10	11	0.3186	39233;15860;5938;16694;34351;34350;7748;28240;29475;20904;14064	-	Annexin A2 OS=Homo sapiens OX=9606 GN=ANXA2 PE=1 SV=2	6.19614e+06	258173	ANXA2
sp|P63104|1433Z_HUMAN	3.62459	27727.7	SVTEQGAELSNEER	1	1	1	0.0571	31955	-	14-3-3 protein zeta/delta OS=Homo sapiens OX=9606 GN=YWHAZ PE=1 SV=1	0	0	YWHAZ	5.93456	27727.7	DSTLIMQLLR;SVTEQGAELSNEER	1;1	2	2	0.098	19660;32074	-	14-3-3 protein zeta/delta OS=Homo sapiens OX=9606 GN=YWHAZ PE=1 SV=1	1.13187e+06	59572.3	YWHAZ
sp|P61247|RS3A_HUMAN	3.62459	29925.7	VFEVSLADLQNDEVAFR	1	1	1	0.0644	39931	-	40S ribosomal protein S3a OS=Homo sapiens OX=9606 GN=RPS3A PE=1 SV=2	1.2723e+06	66963.1	RPS3A	NA	NA	NA	NA	NA	NA	NA	NA	NA	NA	NA	NA	NA
sp|P04083|ANXA1_HUMAN	2.58319	38690	GTDVNVFNTILTTR	1	1	1	0.0405	32034	-	Annexin A1 OS=Homo sapiens OX=9606 GN=ANXA1 PE=1 SV=2	1.17206e+06	55812.5	ANXA1	9.89945	38690	DITSDTSGDFR;GLGTDEDTLIEILASR;GTDVNVFNTILTTR	1;1;1	3	3	0.1185	20570;35435;32149	-	Annexin A1 OS=Homo sapiens OX=9606 GN=ANXA1 PE=1 SV=2	2.09033e+06	99539.4	ANXA1
sp|Q09666|AHNK_HUMAN	6.20778	628699	AEGPEVDVNLPK;FSMPGFK	1;1	2	2	0.0032	23063;7324	-	Neuroblast differentiation-associated protein AHNAK OS=Homo sapiens OX=9606 GN=AHNAK PE=1 SV=2	1.72752e+06	4182.85	AHNAK	7.56515	628699	AEGPEVDVNLPK;FSMPGFK	1;1	2	2	0.0032	22683;7485	-	Neuroblast differentiation-associated protein AHNAK OS=Homo sapiens OX=9606 GN=AHNAK PE=1 SV=2	1.71377e+06	4149.56	AHNAK
sp|P08670|VIME_HUMAN	8.79098	53619.1	EEAENTLQSFR;ILLAELEQLK;QDVDNASLAR	1;1;1	3	3	0.0665	25001;19315;16172	-	Vimentin OS=Homo sapiens OX=9606 GN=VIM PE=1 SV=4	770021	23334	VIM	18.9129	53619.1	DGQVINETSQHHDDLE;ETNLDSLPLVDTHSK;ILLAELEQLK;LGDLYEEEMR;QDVDNASLAR	1;1;1;1;1	5	5	0.1309	38040;34705;18866;22151;15891	-	Vimentin OS=Homo sapiens OX=9606 GN=VIM PE=1 SV=4	1.35814e+07	411557	VIM
sp|P68104|EF1A1_HUMAN	18.1229	50109.1	EHALLAYTLGVK;LPLQDVYK;QTVAVGVIK;VETGVLKPGMVVTFAPVNVTTEVK;YYVTIIDAPGHR	1;1;1;1;1	5	7	0.1407	24695;24694;12473;10620;46447;27802;27803	sp|Q5VTE0|EF1A3_HUMAN	Elongation factor 1-alpha 1 OS=Homo sapiens OX=9606 GN=EEF1A1 PE=1 SV=1	1.3878e+07	603391	EEF1A1	36.1208	50109.1	DGNASGTTLLEALDCILPPTRPTDKPLR;EHALLAYTLGVK;IGGIGTVPVGR;KDGNASGTTLLEALDCILPPTRPTDKPLR;LPLQDVYK;QLIVGVNK;SGDAAIVDMVPGKPMCVESFSDYPPLGR;THINIVVIGHVDSGK;VETGVLKPGMVVTFAPVNVTTEVK;YYVTIIDAPGHR	1;1;1;1;1;1;1;1;1;1	10	16	0.3182	48606;24460;24462;13793;48830;48831;12369;9148;48551;32988;32987;46095;46096;46227;27693;27690	sp|Q5VTE0|EF1A3_HUMAN	Elongation factor 1-alpha 1 OS=Homo sapiens OX=9606 GN=EEF1A1 PE=1 SV=1	4.68633e+07	2.03754e+06	EEF1A1
sp|P78347|GTF2I_HUMAN	4.75427	112346	AGISFIIK;RPELLTHSTTEVTQPR	1;1	2	2	0.024	8431;38505	-	General transcription factor II-I OS=Homo sapiens OX=9606 GN=GTF2I PE=1 SV=2	1.52228e+06	25371.3	GTF2I	19.7989	112346	EQVNDLFSR;FEAHPNDLYVEGLPENIPFR;QVEELFER;RPELLTHSTTEVTQPR;SPTWFGIPR;TNTPVKEDWNVR	1;1;1;1;1;1	6	6	0.0741	16551;44657;14462;38569;14852;29415	-	General transcription factor II-I OS=Homo sapiens OX=9606 GN=GTF2I PE=1 SV=2	1.0406e+07	173433	GTF2I
sp|P81605|DCD_HUMAN	6.20778	11276.8	DAVEDLESVGK;ENAGEDPGLAR	1;1	2	2	0.2	18967;17680	-	Dermcidin OS=Homo sapiens OX=9606 GN=DCD PE=1 SV=2	4.36527e+06	545658	DCD	NA	NA	NA	NA	NA	NA	NA	NA	NA	NA	NA	NA	NA
sp|P14618|KPYM_HUMAN	17.582	57900	EAEAAIYHLQLFEELRR;FGVEQDVDMVFASFIR;LAPITSDPTEATAVGAVEASFK;LNFSHGTHEYHAETIK;TATESFASDPILYRPVAVALDTK;VNFAMNVGK	1;1;1;1;1;1	6	7	0.194	41921;38419;43002;38816;38817;46020;12599	-	Pyruvate kinase PKM OS=Homo sapiens OX=9606 GN=PKM PE=1 SV=4	1.15397e+07	320547	PKM	9.71713	57900	EAEAAIYHLQLFEELRR;LAPITSDPTEATAVGAVEASFK;LDIDSPPITAR	1;1;1	3	3	0.0942	41818;42923;19964	-	Pyruvate kinase PKM OS=Homo sapiens OX=9606 GN=PKM PE=1 SV=4	2.89775e+06	80493	PKM
sp|P08779|K1C16_HUMAN	12.0034	51236.2	ASLENSLEETK;DAETWFLSK;EVASNSELVQSSR;GQTGGDVNVEMDAAPGVDLSR;ISSVLAGGSCR;LEQEIATYR;LLEGEDAHLSSQQASGQSYSSR;VTMQNLNDR	0;1;1;1;0;0;1;0	4	4	0.222	21238;16427;27820;42121;16850;17462;44989;16841	-	Keratin, type I cytoskeletal 16 OS=Homo sapiens OX=9606 GN=KRT16 PE=1 SV=4	4.29322e+07	1.22663e+06	KRT16	12.0514	51236.2	ALEEANADLEVK;ASLENSLEETK;EVASNSELVQSSR;GSCGIGGGIGGGSSR;LEQEIATYR;LLEGEDAHLSSQQASGQSYSSR;QTVEADVNGLR;TKYEHELALR;TRLEQEIATYR;VTMQNLNDR	0;0;1;0;0;1;1;1;0;0	4	4	0.241	23945;20836;27713;23088;17108;44604;20132;22379;26815;16511;15959	-	Keratin, type I cytoskeletal 16 OS=Homo sapiens OX=9606 GN=KRT16 PE=1 SV=4	3.77099e+06	107743	KRT16
sp|P02533|K1C14_HUMAN	16.0401	51529.4	APSTYGGGLSVSSSR;ASLENSLEETK;GQVGGDVNVEMDAAPGVDLSR;ISSVLAGGSCR;KNHEEEMNALR;LEQEIATYR;LLEGEDAHLSSSQFSSGSQSSR;TKYETELNLR;VTMQNLNDR	1;0;1;0;1;0;1;1;0	5	6	0.2521	28456;21238;42085;16850;26644;17462;44631;44630;23029;16841	-	Keratin, type I cytoskeletal 14 OS=Homo sapiens OX=9606 GN=KRT14 PE=1 SV=4	1.6054e+07	458684	KRT14	7.56515	51529.4	ALEEANADLEVK;APSTYGGGLSVSSSR;ASLENSLEETK;EVATNSELVQSGK;GSCGIGGGIGGGSSR;LEQEIATYR;TRLEQEIATYR;VTMQNLNDR	0;1;0;1;0;0;0;0	2	2	0.1822	23945;28379;20836;26195;23088;17108;26815;16511;15959	-	Keratin, type I cytoskeletal 14 OS=Homo sapiens OX=9606 GN=KRT14 PE=1 SV=4	2.78899e+06	79685.5	KRT14
sp|P13645|K1C10_HUMAN	81.2827	58791.7	ADLEMQIESLTEELAYLK;ADLEMQIESLTEELAYLKK;AETECQNTEYQQLLDIK;ELTTEIDNNIEQISSYK;GSLGGGFSSGGFSGGSFSR;GSSGGGCFGGSSGGYGGLGGFGGGSFR;IRLENEIQTYR;KDAEAWFNEK;LENEIQTYR;LKYENEVALR;NHEEEMKDLR;NQILNLTTDNANILLQIDNAR;NVQALEIELQSQLALK;NVSTGDVNVEMNAAPGVDLTQLLNNMR;QSLEASLAETEGR;QSVEADINGLR;SGGGGGGGGCGGGGGVSSLR;SKELTTEIDNNIEQISSYK;SLLEGEGSSGGGGR;SQYEQLAEQNR;SQYEQLAEQNRK;VLDELTLTK;VTMQNLNDR;YCVQLSQIQAQISALEEQLQQIR	1;1;1;1;1;1;1;1;1;1;1;1;1;1;1;1;1;1;1;1;1;1;0;1	23	41	0.5411	42224;43678;43679;43896;41847;41848;40670;40649;35393;44902;44901;28749;28748;21862;19131;21797;24193;45157;45156;37201;37199;48583;48582;48581;48678;27352;26735;20564;20595;20594;20596;31988;43487;43488;22869;26513;26475;30526;14182;16841;47812;47811	-	Keratin, type I cytoskeletal 10 OS=Homo sapiens OX=9606 GN=KRT10 PE=1 SV=6	2.10686e+08	7.52449e+06	KRT10	78.136	58791.7	ADLEMQIESLTEELAYLKK;AETECQNTEYQQLLDIK;ALEESNYELEGK;ELTTEIDNNIEQISSYK;GSLGGGFSSGGFSGGSFSR;GSSGGGCFGGSSGGYGGLGGFGGGSFR;IRLENEIQTYR;KDAEAWFNEK;LENEIQTYR;LKYENEVALR;NHEEEMKDLR;NVSTGDVNVEMNAAPGVDLTQLLNNMR;QSLEASLAETEGR;QSVEADINGLR;SGGGGGGGGCGGGGGVSSLR;SKELTTEIDNNIEQISSYK;SLLEGEGSSGGGGR;SQYEQLAEQNR;SQYEQLAEQNRK;VLDELTLTK;VTMQNLNDR;YENEVALR	1;1;1;1;1;1;1;1;1;1;1;1;1;1;1;1;1;1;1;1;0;1	21	30	0.4589	43610;43455;43454;41753;26875;40566;40582;35529;44504;44505;28703;28700;21459;18690;21389;23913;48171;27223;20168;20130;20169;32104;43301;43303;22480;26340;26341;30548;13969;16511;15959;12900	-	Keratin, type I cytoskeletal 10 OS=Homo sapiens OX=9606 GN=KRT10 PE=1 SV=6	1.44759e+08	5.16998e+06	KRT10
sp|P02545|LMNA_HUMAN	9.42025	74094.7	AQHEDQVEQYK;SGAQASSTPLSPTR;VAVEEVDEEGK	1;1;1	3	3	0.0542	26755;26283;20644	-	Prelamin-A/C OS=Homo sapiens OX=9606 GN=LMNA PE=1 SV=1	6.77049e+06	153875	LMNA	15.1303	74094.7	EDLQELNDR;ITESEEVVSR;SGAQASSTPLSPTR;TLEGELHDLR	1;1;1;1	4	4	0.0648	17440;18086;26133;19337	-	Prelamin-A/C OS=Homo sapiens OX=9606 GN=LMNA PE=1 SV=1	4.61525e+06	104892	LMNA
sp|Q969S9|RRF2M_HUMAN	3.62459	86546.1	VNLIDTPGHVDFTLEVER	1	1	2	0.0231	41487;41486	-	Ribosome-releasing factor 2, mitochondrial OS=Homo sapiens OX=9606 GN=GFM2 PE=1 SV=1	3.63703e+06	84582.2	GFM2	3.78257	86546.1	VNLIDTPGHVDFTLEVER	1	1	2	0.0231	41347;41348	-	Ribosome-releasing factor 2, mitochondrial OS=Homo sapiens OX=9606 GN=GFM2 PE=1 SV=1	2.23196e+06	51906	GFM2
sp|O14556|G3PT_HUMAN	2.58319	44472.8	AGIALNDNFVK	1	1	1	0.027	18978	-	Glyceraldehyde-3-phosphate dehydrogenase, testis-specific OS=Homo sapiens OX=9606 GN=GAPDHS PE=1 SV=2	6.56723e+07	2.9851e+06	GAPDHS	3.78257	44472.8	AGIALNDNFVK	1	1	2	0.027	18572;18602	-	Glyceraldehyde-3-phosphate dehydrogenase, testis-specific OS=Homo sapiens OX=9606 GN=GAPDHS PE=1 SV=2	3.63613e+07	1.65279e+06	GAPDHS
sp|A0A075B6S2|KVD29_HUMAN	7.24917	13134.7	FSGSGSGTDFTLK;SSQSLLHSDGK	1;1	2	4	0.2	24289;24286;18876;18873	sp|A2NJV5|KV229_HUMAN	Immunoglobulin kappa variable 2D-29 OS=Homo sapiens OX=9606 GN=IGKV2D-29 PE=3 SV=1	5.17488e+07	1.03498e+07	IGKV2D-29	NA	NA	NA	NA	NA	NA	NA	NA	NA	NA	NA	NA	NA
sp|P06733|ENOA_HUMAN	14.4983	47139.3	HIADLAGNSEVILPVPAFNVINGGSHAGNK;LAMQEFMILPVGAANFR;LAQANGWGVMVSHR;YISPDQLADLYK	1;1;1;1	4	7	0.1682	49280;39198;31316;31339;31312;31337;28462	-	Alpha-enolase OS=Homo sapiens OX=9606 GN=ENO1 PE=1 SV=2	4.38664e+06	151264	ENO1	25.0297	47139.3	DATNVGDEGGFAPNILENK;GNPTVEVDLFTSK;HIADLAGNSEVILPVPAFNVINGGSHAGNK;LAMQEFMILPVGAANFR;LAQANGWGVMVSHR;TIAPALVSK;YISPDQLADLYK	1;1;1;1;1;1;1	7	10	0.2627	40039;27747;48590;48591;39229;31432;31431;31404;10050;28383	-	Alpha-enolase OS=Homo sapiens OX=9606 GN=ENO1 PE=1 SV=2	1.0311e+07	355553	ENO1
sp|Q9Y623|MYH4_HUMAN	17.7991	222932	ANSEVAQWR;IEELEEEIEAER;LASADIETYLLEK;LEQQVDDLEGSLEQEK;SLSTELFK;TLEDQLSEIK	1;1;1;1;1;1	6	6	0.0351	15096;30360;29648;38398;10864;19573	-	Myosin-4 OS=Homo sapiens OX=9606 GN=MYH4 PE=2 SV=2	2.48921e+07	197557	MYH4	NA	NA	NA	NA	NA	NA	NA	NA	NA	NA	NA	NA	NA
sp|Q14240|IF4A2_HUMAN	3.62459	46372.8	GIYAYGFEKPSAIQQR	1	1	1	0.0393	37792	sp|P38919|IF4A3_HUMAN;sp|P60842|IF4A1_HUMAN	Eukaryotic initiation factor 4A-II OS=Homo sapiens OX=9606 GN=EIF4A2 PE=1 SV=2	230141	10006.2	EIF4A2	3.78257	46372.8	GYDVIAQAQSGTGK	1	1	1	0.0344	27340	sp|P60842|IF4A1_HUMAN	Eukaryotic initiation factor 4A-II OS=Homo sapiens OX=9606 GN=EIF4A2 PE=1 SV=2	802996	34912.8	EIF4A2
sp|P38606|VATA_HUMAN	3.62459	68260.5	EASIYTGITLSEYFR	1	1	2	0.0243	36226;36225	-	V-type proton ATPase catalytic subunit A OS=Homo sapiens OX=9606 GN=ATP6V1A PE=1 SV=2	1.18661e+06	31226.5	ATP6V1A	7.56515	68260.5	ASLAETDKITLEVAK;EASIYTGITLSEYFR	1;1	2	2	0.0486	32985;36345	-	V-type proton ATPase catalytic subunit A OS=Homo sapiens OX=9606 GN=ATP6V1A PE=1 SV=2	2.29848e+06	60486.3	ATP6V1A
sp|Q00325|MPCP_HUMAN	2.17108	40068.7	FGFYEVFK	1	1	1	0.0221	14297	-	Phosphate carrier protein, mitochondrial OS=Homo sapiens OX=9606 GN=SLC25A3 PE=1 SV=2	152895	7644.73	SLC25A3	7.56515	40068.7	GIFNGFSVTLK;IQTQPGYANTLR	1;1	2	3	0.0635	19353;26202;26206	-	Phosphate carrier protein, mitochondrial OS=Homo sapiens OX=9606 GN=SLC25A3 PE=1 SV=2	2.55598e+06	127799	SLC25A3
sp|P10515|ODP2_HUMAN	3.62459	68953.1	GVETIANDVVSLATK	1	1	1	0.0232	31128	-	Dihydrolipoyllysine-residue acetyltransferase component of pyruvate dehydrogenase complex, mitochondrial OS=Homo sapiens OX=9606 GN=DLAT PE=1 SV=3	833529	26047.8	DLAT	NA	NA	NA	NA	NA	NA	NA	NA	NA	NA	NA	NA	NA
sp|P28331|NDUS1_HUMAN	3.62459	79416.5	SNYLLNTTIAGVEEADVVLLVGTNPR	1	1	1	0.0358	47876	-	NADH-ubiquinone oxidoreductase 75 kDa subunit, mitochondrial OS=Homo sapiens OX=9606 GN=NDUFS1 PE=1 SV=3	0	0	NDUFS1	NA	NA	NA	NA	NA	NA	NA	NA	NA	NA	NA	NA	NA
sp|Q5SQN1|SNP47_HUMAN	2.17108	52529.2	ATLTIDK	1	1	1	0.0151	6048	-	Synaptosomal-associated protein 47 OS=Homo sapiens OX=9606 GN=SNAP47 PE=1 SV=3	2.2679e+06	70871.8	SNAP47	NA	NA	NA	NA	NA	NA	NA	NA	NA	NA	NA	NA	NA
sp|Q12931|TRAP1_HUMAN	3.62459	80059.7	GVVDSEDIPLNLSR	1	1	1	0.0199	31041	-	Heat shock protein 75 kDa, mitochondrial OS=Homo sapiens OX=9606 GN=TRAP1 PE=1 SV=3	3.55634e+06	74090.4	TRAP1	3.78257	80059.7	GVVDSEDIPLNLSR	1	1	1	0.0199	31097	-	Heat shock protein 75 kDa, mitochondrial OS=Homo sapiens OX=9606 GN=TRAP1 PE=1 SV=3	4.87347e+06	101531	TRAP1
sp|Q58FF7|H90B3_HUMAN	8.37886	68282	APFDLFENK;EDQTEYLEER;YESLTDPSK	1;1;1	3	3	0.0469	15834;24572;14384	sp|P08238|HS90B_HUMAN	Putative heat shock protein HSP 90-beta-3 OS=Homo sapiens OX=9606 GN=HSP90AB3P PE=5 SV=1	1.29779e+07	432597	HSP90AB3P	NA	NA	NA	NA	NA	NA	NA	NA	NA	NA	NA	NA	NA
sp|P62701|RS4X_HUMAN	3.62459	29579.1	LSNIFVIGK	1	1	1	0.0342	12971	-	40S ribosomal protein S4, X isoform OS=Homo sapiens OX=9606 GN=RPS4X PE=1 SV=2	3.42318e+06	171159	RPS4X	11.3477	29579.1	ECLPLIIFLR;GIPHLVTHDAR;LSNIFVIGK	1;1;1	3	3	0.1141	22928;20654;12816	-	40S ribosomal protein S4, X isoform OS=Homo sapiens OX=9606 GN=RPS4X PE=1 SV=2	2.48628e+06	124314	RPS4X
sp|P12277|KCRB_HUMAN	2.58319	42617.3	TFLVWVNEEDHLR	1	1	1	0.0341	34371	-	Creatine kinase B-type OS=Homo sapiens OX=9606 GN=CKB PE=1 SV=1	3.2924e+06	156781	CKB	NA	NA	NA	NA	NA	NA	NA	NA	NA	NA	NA	NA	NA
sp|P62826|RAN_HUMAN	2.58319	24407.6	HLTGEFEK	1	1	1	0.037	11966	-	GTP-binding nuclear protein Ran OS=Homo sapiens OX=9606 GN=RAN PE=1 SV=3	589764	53614.9	RAN	13.8323	24407.6	FNVWDTAGQEK;HLTGEFEK;LVLVGDGGTGK;SNYNFEKPFLWLAR	1;1;1;1	4	5	0.2037	23679;11888;13522;37056;37057	-	GTP-binding nuclear protein Ran OS=Homo sapiens OX=9606 GN=RAN PE=1 SV=3	7.77602e+06	706911	RAN
sp|P08754|GNAI3_HUMAN	3.62459	40506.3	NVQFVFDAVTDVIIK	1	1	1	0.0424	35407	sp|P04899|GNAI2_HUMAN;sp|P63096|GNAI1_HUMAN	Guanine nucleotide-binding protein G(i) subunit alpha-3 OS=Homo sapiens OX=9606 GN=GNAI3 PE=1 SV=3	1.3082e+06	76953.1	GNAI3	3.78257	40506.3	NVQFVFDAVTDVIIK	1	1	1	0.0424	35537	sp|P04899|GNAI2_HUMAN;sp|P63096|GNAI1_HUMAN	Guanine nucleotide-binding protein G(i) subunit alpha-3 OS=Homo sapiens OX=9606 GN=GNAI3 PE=1 SV=3	1.09343e+06	64319.4	GNAI3
sp|P06312|KV401_HUMAN	3.62459	13371.6	NYLAWYQQKPGQPPK	1	1	1	0.124	37584	-	Immunoglobulin kappa variable 4-1 OS=Homo sapiens OX=9606 GN=IGKV4-1 PE=1 SV=1	739245	147849	IGKV4-1	NA	NA	NA	NA	NA	NA	NA	NA	NA	NA	NA	NA	NA
sp|Q9H853|TBA4B_HUMAN	3.62459	27533.7	LISQIVSSITASLR;QIFHPEQLITGK	0;1	1	1	0.1079	30348;28001	-	Putative tubulin-like protein alpha-4B OS=Homo sapiens OX=9606 GN=TUBA4B PE=5 SV=2	1.23417e+06	102847	TUBA4B	3.78257	27533.7	LISQIVSSITASLR;QIFHPEQLITGK	0;1	1	2	0.1079	30365;27316;27893	-	Putative tubulin-like protein alpha-4B OS=Homo sapiens OX=9606 GN=TUBA4B PE=5 SV=2	2.5533e+06	212775	TUBA4B
sp|P07437|TBB5_HUMAN	41.4123	49639	AILVDLEPGTMDSVR;ALTVPELTQQVFDAK;EIVHIQAGQCGNQIGAK;EVDEQMLNVQNK;FPGQLNADLR;GHYTEGAELVDSVLDVVR;ISEQFTAMFR;ISVYYNEATGGK;LAVNMVPFPR;MAVTFIGNSTAIQELFK;NSSYFVEWIPNNVK;SGPFGQIFRPDNFVFGQSGAGNNWAK	1;1;1;1;1;1;1;1;1;1;1;1	12	15	0.3964	33415;34431;37671;37670;29085;17768;17767;40043;40044;21564;24221;18303;38596;35161;48053	-	Tubulin beta chain OS=Homo sapiens OX=9606 GN=TUBB PE=1 SV=2	3.79341e+07	1.80638e+06	TUBB	18.9129	49639	AILVDLEPGTMDSVR;ALTVPELTQQVFDAK;EIVHIQAGQCGNQIGAK;EVDEQMLNVQNK;FPGQLNADLR;GHYTEGAELVDSVLDVVR;IMNTFSVVPSPK;ISEQFTAMFR;ISVYYNEATGGK;KEAESCDCLQGFQLTHSLGGGTGSGMGTLLISK;LAVNMVPFPR;LHFFMPGFAPLTSR;MAVTFIGNSTAIQELFK;NSSYFVEWIPNNVK;SGPFGQIFRPDNFVFGQSGAGNNWAK;YLTVAAVFR	1;1;1;0;0;0;0;0;1;0;0;0;1;0;0;0	5	7	0.5495	33556;34540;34541;37771;37770;29559;29042;17415;17417;17416;40014;40015;24647;25311;21175;23944;49412;17903;33667;33666;34024;38639;35322;47799;14196;14195	-	Tubulin beta chain OS=Homo sapiens OX=9606 GN=TUBB PE=1 SV=2	2.92836e+07	1.39446e+06	TUBB
sp|P68363|TBA1B_HUMAN	13.457	50119.6	AVCMLSNTTAIAEAWAR;AVFVDLEPTVIDEVR;LISQIVSSITASLR;NLDIERPTYTNLNR;TIGGGDDSFNTFFSETGAGK	1;1;0;1;1	4	5	0.1774	38514;38499;35266;30348;35634;40841	-	Tubulin alpha-1B chain OS=Homo sapiens OX=9606 GN=TUBA1B PE=1 SV=1	5.44353e+06	247433	TUBA1B	32.7451	50119.6	AVCMLSNTTAIAEAWAR;AVFVDLEPTVIDEVR;DVNAAIATIK;FDLMYAK;IHFPLATYAPVISAEK;LDHKFDLMYAK;LISQIVSSITASLR;NLDIERPTYTNLNR;SIQFVDWCPTGFK;TIGGGDDSFNTFFSETGAGK	1;1;1;1;1;1;0;1;1;1	9	14	0.2882	38564;38565;35406;35405;13523;9618;36500;36498;36501;36497;26839;30365;35746;32886;40737	-	Tubulin alpha-1B chain OS=Homo sapiens OX=9606 GN=TUBA1B PE=1 SV=1	2.59271e+07	1.1785e+06	TUBA1B
sp|Q9P2T1|GMPR2_HUMAN	2.58319	37850	VGIGPGSVCTTR	1	1	1	0.0345	20656	-	GMP reductase 2 OS=Homo sapiens OX=9606 GN=GMPR2 PE=1 SV=1	1.64304e+06	91280.1	GMPR2	2.48453	37850	VGIGPGSVCTTR	1	1	1	0.0345	20225	-	GMP reductase 2 OS=Homo sapiens OX=9606 GN=GMPR2 PE=1 SV=1	2.29737e+06	127632	GMPR2
sp|P01764|HV323_HUMAN	7.24917	12574.2	LSCAASGFTFSSYAMSWVR;NTLYLQMNSLR	1;1	2	3	0.2564	42407;26071;26100	-	Immunoglobulin heavy variable 3-23 OS=Homo sapiens OX=9606 GN=IGHV3-23 PE=1 SV=2	1.44806e+07	2.41344e+06	IGHV3-23	NA	NA	NA	NA	NA	NA	NA	NA	NA	NA	NA	NA	NA
sp|P38646|GRP75_HUMAN	28.9967	73634.8	ASNGDAWVEAHGK;NAVITVPAYFNDSQR;QAVTNPNNTFYATK;SDIGEVILVGGMTR;TTPSVVAFTADGER;VEAVNMAEGIIHDTETK;VINEPTAAALAYGLDK;VQQTVQDLFGR	1;1;1;1;1;1;1;1	8	10	0.1679	25685;35117;35118;32428;29094;29187;38359;38358;34091;23878	-	Stress-70 protein, mitochondrial OS=Homo sapiens OX=9606 GN=HSPA9 PE=1 SV=2	1.36414e+07	317242	HSPA9	50.2097	73634.8	AQFEGIVTDLIR;ASNGDAWVEAHGK;DAGQISGLNVLR;DDIENMVK;EQQIVIQSSGGLSK;ERVEAVNMAEGIIHDTETK;ETAENYLGHTAK;LLGQFTLIGIPPAPR;LYSPSQIGAFVLMK;NAVITVPAYFNDSQR;SDIGEVILVGGMTR;VINEPTAAALAYGLDK;VLENAEGAR;VQQTVQDLFGR	1;1;1;1;1;1;1;1;1;1;1;1;1;1	14	15	0.271	26212;25523;25524;21686;11993;29884;42488;25225;33076;32245;35260;29053;34225;11824;23572	-	Stress-70 protein, mitochondrial OS=Homo sapiens OX=9606 GN=HSPA9 PE=1 SV=2	2.26123e+07	525867	HSPA9
sp|P23528|COF1_HUMAN	5.16639	18490.7	HELQANCYEEVK;YALYDATYETK	1;1	2	2	0.1386	31175;25543	-	Cofilin-1 OS=Homo sapiens OX=9606 GN=CFL1 PE=1 SV=3	406924	33910.3	CFL1	NA	NA	NA	NA	NA	NA	NA	NA	NA	NA	NA	NA	NA
sp|P62249|RS16_HUMAN	2.58319	16435	LLEPVLLLGK	1	1	1	0.0685	16393	-	40S ribosomal protein S16 OS=Homo sapiens OX=9606 GN=RPS16 PE=1 SV=2	15215.3	1267.95	RPS16	9.71713	16435	EIKDILIQYDR;GGGHVAQIYAIR;LLEPVLLLGK	1;1;1	3	4	0.226	27728;21634;21635;16100	-	40S ribosomal protein S16 OS=Homo sapiens OX=9606 GN=RPS16 PE=1 SV=2	1.65395e+06	137829	RPS16
sp|P04406|G3P_HUMAN	9.83237	36030.4	LVINGNPITIFQER;VIHDNFGIVEGLMTTVHAITATQK;VPTANVSVVDLTCR	1;1;1	3	4	0.1552	33371;33392;46961;31470	-	Glyceraldehyde-3-phosphate dehydrogenase OS=Homo sapiens OX=9606 GN=GAPDH PE=1 SV=3	3.29283e+06	164641	GAPDH	15.1303	36030.4	GALQNIIPASTGAAK;LVINGNPITIFQER;VIHDNFGIVEGLMTTVHAITATQK;VIISAPSADAPMFVMGVNHEK	1;1;1;1	4	6	0.2209	27925;33506;33507;46676;46677;43316	-	Glyceraldehyde-3-phosphate dehydrogenase OS=Homo sapiens OX=9606 GN=GAPDH PE=1 SV=3	2.52741e+06	126371	GAPDH
sp|O14578|CTRO_HUMAN	3.62459	231286	QLTELQLSLQER	1	1	1	0.0059	29463	-	Citron Rho-interacting kinase OS=Homo sapiens OX=9606 GN=CIT PE=1 SV=2	2.35702e+06	17079.8	CIT	NA	NA	NA	NA	NA	NA	NA	NA	NA	NA	NA	NA	NA
sp|Q08554|DSC1_HUMAN	3.62459	99923.7	VTATDLDEPDTLHTR	1	1	1	0.0168	34885	-	Desmocollin-1 OS=Homo sapiens OX=9606 GN=DSC1 PE=1 SV=2	0	0	DSC1	NA	NA	NA	NA	NA	NA	NA	NA	NA	NA	NA	NA	NA
sp|P23378|GCSP_HUMAN	3.62459	112657	TFCIPHGGGGPGMGPIGVK	1	1	2	0.0186	37981;37980	-	Glycine dehydrogenase (decarboxylating), mitochondrial OS=Homo sapiens OX=9606 GN=GLDC PE=1 SV=2	1.72711e+06	34542.3	GLDC	3.78257	112657	TFCIPHGGGGPGMGPIGVK	1	1	3	0.0186	38085;38084;38399	-	Glycine dehydrogenase (decarboxylating), mitochondrial OS=Homo sapiens OX=9606 GN=GLDC PE=1 SV=2	1.87355e+06	37471	GLDC
sp|P51649|SSDH_HUMAN	2.58319	57178.3	YGIDEYLELK	1	1	1	0.0187	22062	-	Succinate-semialdehyde dehydrogenase, mitochondrial OS=Homo sapiens OX=9606 GN=ALDH5A1 PE=1 SV=2	443008	17038.8	ALDH5A1	2.48453	57178.3	YGIDEYLELK	1	1	1	0.0187	21668	-	Succinate-semialdehyde dehydrogenase, mitochondrial OS=Homo sapiens OX=9606 GN=ALDH5A1 PE=1 SV=2	406513	15635.1	ALDH5A1
sp|P35579|MYH9_HUMAN	34.1631	226392	ANLQIDQINTDLNLER;EMEAELEDER;IAQLEEELEEEQGNTELINDR;KFDQLLAEEK;LQLQEQLQAETELCAEAEELR;LQQELDDLLVDLDHQR;NLPIYSEEIVEMYK;SMEAEMIQLQEELAAAER;TFHIFYYLLSGAGEHLK;TQLEELEDELQATEDAK	1;1;1;1;1;1;1;1;1;1	10	14	0.0816	38594;22363;46084;21244;46346;46345;39891;39892;39890;35791;41420;40637;40636;40083	-	Myosin-9 OS=Homo sapiens OX=9606 GN=MYH9 PE=1 SV=4	7.11973e+06	56060.9	MYH9	160.576	226392	ADFCIIHYAGK;AGVLAHLEEER;ALEEAMEQK;ALEQQVEEMK;ANLQIDQINTDLNLER;DELADEIANSSGK;DFSALESQLQDTQELLQEENR;DKADFCIIHYAGK;DLEAHIDSANK;DLGEELEALK;DMFQETMEAMR;EDQSILCTGESGAGK;ELESQISELQEDLESER;EMEAELEDER;EMEAELEDERK;FLSNGHVTIPGQQDK;HEAMITDLEER;HSQAVEELAEQLEQTK;IAEFTTNLTEEEEK;IAQLEEELEEEQGNTELINDR;IAQLEEQLDNETK;IIGLDQVAGMSETALPGAFK;IRELESQISELQEDLESER;KFDQLLAEEK;KLEEEQIILEDQNCK;KLEGDSTDLSDQIAELQAQIAELK;KQELEE…	0;0;1;1;1;1;1;0;1;1;1;0;1;1;1;1;1;1;1;1;1;1;1;0;1;1;1;1;1;0;1;1;1;1;0;1;1;1;1;1;1;1;1;1;1;1;1;0;1;1;1;1	44	61	0.327	23684;23685;20940;14429;20835;38637;38638;25764;45890;45889;31768;31769;20525;20524;16905;27138;32166;41075;21978;26770;26769;34135;25606;38103;38101;34403;45685;45683;31573;40873;41081;40870;44181;20844;38939;46792;36770;36771;27965;33368;24613;24614;36571;14035;45978;39884;39883;45648;45640;35291;32907;32905;35911;42304;42305;28922;41928;25098;35903;41289;18871;40557;40555;40554;21663;21662;440…	-	Myosin-9 OS=Homo sapiens OX=9606 GN=MYH9 PE=1 SV=4	8.76746e+07	690351	MYH9
sp|P05141|ADT2_HUMAN	7.24917	32831.2	DFLAGGVAAAISK;YFPTQALNFAFK	1;1	2	2	0.0839	21208;29092	-	ADP/ATP translocase 2 OS=Homo sapiens OX=9606 GN=SLC25A5 PE=1 SV=7	2.95207e+06	147604	SLC25A5	5.93456	32831.2	AAYFGIYDTAK;DFLAGGVAAAISK;GMGGAFVLVLYDEIKK;LLLQVQHASK;TAVAPIER;YFPTQALNFAFK	1;1;0;0;0;0	2	2	0.2349	20795;20811;36145;17625;8727;29048	-	ADP/ATP translocase 2 OS=Homo sapiens OX=9606 GN=SLC25A5 PE=1 SV=7	6.40911e+06	320456	SLC25A5
sp|P35637|FUS_HUMAN	4.88767	53393.8	APKPDGPGGGPGGSHMGGNYGDDR;GEATVSFDDPPSAK	1;1	2	2	0.0722	44057;28304	-	RNA-binding protein FUS OS=Homo sapiens OX=9606 GN=FUS PE=1 SV=1	1.46567e+06	86216.1	FUS	NA	NA	NA	NA	NA	NA	NA	NA	NA	NA	NA	NA	NA
sp|Q9Y277|VDAC3_HUMAN	3.62459	30639.3	LTLSALIDGK	1	1	1	0.0353	14145	-	Voltage-dependent anion-selective channel protein 3 OS=Homo sapiens OX=9606 GN=VDAC3 PE=1 SV=1	84027.7	4668.21	VDAC3	3.78257	30639.3	LTLSALIDGK	1	1	1	0.0353	13939	-	Voltage-dependent anion-selective channel protein 3 OS=Homo sapiens OX=9606 GN=VDAC3 PE=1 SV=1	157798	8766.53	VDAC3
sp|P21796|VDAC1_HUMAN	10.8738	30753.6	GALVLGYEGWLAGYQMNFETAK;KLETAVNLAWTAGNSNTR;TDEFQLHTNVNDGTEFGGSIYQK	1;1;1	3	4	0.2226	45775;39825;39823;46984	-	Voltage-dependent anion-selective channel protein 1 OS=Homo sapiens OX=9606 GN=VDAC1 PE=1 SV=2	9.739e+06	541056	VDAC1	7.56515	30753.6	GALVLGYEGWLAGYQMNFETAK;KLETAVNLAWTAGNSNTR	1;1	2	2	0.1413	45366;39811	-	Voltage-dependent anion-selective channel protein 1 OS=Homo sapiens OX=9606 GN=VDAC1 PE=1 SV=2	1.32376e+06	73542.4	VDAC1
sp|Q06830|PRDX1_HUMAN	NA	NA	NA	NA	NA	NA	NA	NA	NA	NA	NA	NA	NA	9.89945	22096.3	ADEGISFR;LVQAFQFTDK;QITVNDLPVGR	1;1;1	3	3	0.1457	9893;19911;20506	-	Peroxiredoxin-1 OS=Homo sapiens OX=9606 GN=PRDX1 PE=1 SV=1	5.30708e+06	379077	PRDX1
sp|Q9Y697|NFS1_HUMAN	NA	NA	NA	NA	NA	NA	NA	NA	NA	NA	NA	NA	NA	3.78257	50163.9	DVALSSGSACTSASLEPSYVLR	1	1	1	0.0481	43907	-	Cysteine desulfurase, mitochondrial OS=Homo sapiens OX=9606 GN=NFS1 PE=1 SV=3	2.13177e+07	852708	NFS1
sp|Q9H1K1|ISCU_HUMAN	NA	NA	NA	NA	NA	NA	NA	NA	NA	NA	NA	NA	NA	2.3343	17987.6	AALADYK	1	1	1	0.0419	6049	-	Iron-sulfur cluster assembly enzyme ISCU, mitochondrial OS=Homo sapiens OX=9606 GN=ISCU PE=1 SV=2	578133	44471.8	ISCU
sp|P12429|ANXA3_HUMAN	NA	NA	NA	NA	NA	NA	NA	NA	NA	NA	NA	NA	NA	3.78257	36352.7	MLISILTER	1	1	1	0.0279	15407	-	Annexin A3 OS=Homo sapiens OX=9606 GN=ANXA3 PE=1 SV=3	480395	20016.4	ANXA3
sp|Q15286|RAB35_HUMAN	NA	NA	NA	NA	NA	NA	NA	NA	NA	NA	NA	NA	NA	2.15198	23010.8	LLIIGDSGVGK	1	1	1	0.0547	15269	-	Ras-related protein Rab-35 OS=Homo sapiens OX=9606 GN=RAB35 PE=1 SV=1	400400	26693.4	RAB35
sp|P04908|H2A1B_HUMAN	NA	NA	NA	NA	NA	NA	NA	NA	NA	NA	NA	NA	NA	8.08654	14126.9	AGLQFPVGR;HLQLAIR;VTIAQGGVLPNIQAVLLPK	1;1;1	3	3	0.2692	11430;8581;39600	sp|Q99878|H2A1J_HUMAN;sp|Q7L7L0|H2A3_HUMAN;sp|Q93077|H2A1C_HUMAN;sp|Q96KK5|H2A1H_HUMAN;sp|Q6FI13|H2A2A_HUMAN;sp|Q16777|H2A2C_HUMAN;sp|P0C0S8|H2A1_HUMAN;sp|Q9BTM1|H2AJ_HUMAN;sp|P20671|H2A1D_HUMAN	Histone H2A type 1-B/E OS=Homo sapiens OX=9606 GN=H2AC8 PE=1 SV=2	3.00938e+06	429911	H2AC8
sp|Q9P0J0|NDUAD_HUMAN	NA	NA	NA	NA	NA	NA	NA	NA	NA	NA	NA	NA	NA	2.07764	16687.6	WVPPLIGELYGLR	1	1	1	0.0903	31077	-	NADH dehydrogenase [ubiquinone] 1 alpha subcomplex subunit 13 OS=Homo sapiens OX=9606 GN=NDUFA13 PE=1 SV=3	258018	25801.8	NDUFA13
sp|P00558|PGK1_HUMAN	NA	NA	NA	NA	NA	NA	NA	NA	NA	NA	NA	NA	NA	2.3343	44586.1	AHSSMVGVNLPQK	1	1	1	0.0312	26395	-	Phosphoglycerate kinase 1 OS=Homo sapiens OX=9606 GN=PGK1 PE=1 SV=3	0	0	PGK1
sp|P06702|S10A9_HUMAN	NA	NA	NA	NA	NA	NA	NA	NA	NA	NA	NA	NA	NA	3.78257	13233.5	NIETIINTFHQYSVK	1	1	1	0.1316	37473	-	Protein S100-A9 OS=Homo sapiens OX=9606 GN=S100A9 PE=1 SV=1	2.15723e+06	269654	S100A9
sp|P39023|RL3_HUMAN	NA	NA	NA	NA	NA	NA	NA	NA	NA	NA	NA	NA	NA	3.78257	46079.8	NNASTDYDLSDK	1	1	1	0.0298	25570	-	60S ribosomal protein L3 OS=Homo sapiens OX=9606 GN=RPL3 PE=1 SV=2	0	0	RPL3
sp|Q9Y6C9|MTCH2_HUMAN	NA	NA	NA	NA	NA	NA	NA	NA	NA	NA	NA	NA	NA	3.78257	33308.9	SAATLITHPFHVITLR	1	1	1	0.0528	36896	-	Mitochondrial carrier homolog 2 OS=Homo sapiens OX=9606 GN=MTCH2 PE=1 SV=1	0	0	MTCH2
sp|P61204|ARF3_HUMAN	NA	NA	NA	NA	NA	NA	NA	NA	NA	NA	NA	NA	NA	6.26711	20587.7	HYFQNTQGLIFVVDSNDRER;MLAEDELR	1;1	2	2	0.1547	45403;12383	sp|P84077|ARF1_HUMAN	ADP-ribosylation factor 3 OS=Homo sapiens OX=9606 GN=ARF3 PE=1 SV=2	416094	34674.5	ARF3
sp|P48047|ATPO_HUMAN	NA	NA	NA	NA	NA	NA	NA	NA	NA	NA	NA	NA	NA	3.78257	23262.7	FSPLTTNLINLLAENGR	1	1	1	0.0798	38687	-	ATP synthase subunit O, mitochondrial OS=Homo sapiens OX=9606 GN=ATP5PO PE=1 SV=1	432299	30878.5	ATP5PO
sp|O14950|ML12B_HUMAN	NA	NA	NA	NA	NA	NA	NA	NA	NA	NA	NA	NA	NA	18.9129	19766.5	ATSNVFAMFDQSQIQEFK;DGFIDKEDLHDMLASLGK;EAFNMIDQNR;FTDEEVDELYR;GNFNYIEFTR	1;1;1;1;1	5	7	0.3895	41841;40672;40671;40670;21458;28047;22400	sp|P19105|ML12A_HUMAN	Myosin regulatory light chain 12B OS=Homo sapiens OX=9606 GN=MYL12B PE=1 SV=2	1.1793e+06	107209	MYL12B
sp|Q13268|DHRS2_HUMAN	NA	NA	NA	NA	NA	NA	NA	NA	NA	NA	NA	NA	NA	3.78257	29907.7	TLALELAPK	1	1	1	0.0321	11750	-	Dehydrogenase/reductase SDR family member 2, mitochondrial OS=Homo sapiens OX=9606 GN=DHRS2 PE=1 SV=4	2.26051e+06	132971	DHRS2
sp|P15311|EZRI_HUMAN	NA	NA	NA	NA	NA	NA	NA	NA	NA	NA	NA	NA	NA	11.8691	69369.7	APDFVFYAPR;IGFPWSEIR;SQEQLAAELAEYTAK;THNDIIHNENMR	1;1;1;1	4	4	0.0785	19336;16454;34364;30528	-	Ezrin OS=Homo sapiens OX=9606 GN=EZR PE=1 SV=4	3.11331e+06	79828.5	EZR
sp|Q9Y265|RUVB1_HUMAN	NA	NA	NA	NA	NA	NA	NA	NA	NA	NA	NA	NA	NA	3.78257	50196.3	TISHVIIGLK	1	1	1	0.0219	15562	-	RuvB-like 1 OS=Homo sapiens OX=9606 GN=RUVBL1 PE=1 SV=1	183259	8329.96	RUVBL1
sp|P78527|PRKDC_HUMAN	NA	NA	NA	NA	NA	NA	NA	NA	NA	NA	NA	NA	NA	5.93456	468788	FMNAVFFLLPK;MAVLALLAK	1;1	2	2	0.0048	24913;10960	-	DNA-dependent protein kinase catalytic subunit OS=Homo sapiens OX=9606 GN=PRKDC PE=1 SV=3	393035	1604.23	PRKDC
sp|P39019|RS19_HUMAN	NA	NA	NA	NA	NA	NA	NA	NA	NA	NA	NA	NA	NA	5.93456	16050.5	ALAAFLK;DVNQQEFVR	1;1	2	2	0.1103	5694;17539	-	40S ribosomal protein S19 OS=Homo sapiens OX=9606 GN=RPS19 PE=1 SV=2	2.9195e+06	243292	RPS19
sp|P23284|PPIB_HUMAN	NA	NA	NA	NA	NA	NA	NA	NA	NA	NA	NA	NA	NA	3.78257	23727.5	VIFGLFGK	1	1	1	0.037	9430	-	Peptidyl-prolyl cis-trans isomerase B OS=Homo sapiens OX=9606 GN=PPIB PE=1 SV=2	0	0	PPIB
sp|P43250|GRK6_HUMAN	NA	NA	NA	NA	NA	NA	NA	NA	NA	NA	NA	NA	NA	2.48453	65948.5	QLTQNFLSHTGPDLIPEVPRQLVTNCTQR	1	1	1	0.0503	49263	-	G protein-coupled receptor kinase 6 OS=Homo sapiens OX=9606 GN=GRK6 PE=1 SV=2	6.28032e+06	209344	GRK6
sp|P47914|RL29_HUMAN	NA	NA	NA	NA	NA	NA	NA	NA	NA	NA	NA	NA	NA	3.78257	17741.1	AQAAAPASVPAQAPK	1	1	1	0.0943	26753	-	60S ribosomal protein L29 OS=Homo sapiens OX=9606 GN=RPL29 PE=1 SV=2	162732	27122	RPL29
sp|P61978|HNRPK_HUMAN	NA	NA	NA	NA	NA	NA	NA	NA	NA	NA	NA	NA	NA	9.89945	50944.4	IILDLISESPIK;LLIHQSLAGGIIGVK;TDYNASVSVPDSSGPER	1;1;1	3	3	0.095	25514;31247;36962	-	Heterogeneous nuclear ribonucleoprotein K OS=Homo sapiens OX=9606 GN=HNRNPK PE=1 SV=1	0	0	HNRNPK
sp|P62805|H4_HUMAN	NA	NA	NA	NA	NA	NA	NA	NA	NA	NA	NA	NA	NA	11.3477	11360.4	DNIQGITKPAIR;ISGLIYEETR;TVTAMDVVYALK	1;1;1	3	4	0.3301	24879;24878;19258;24308	-	Histone H4 OS=Homo sapiens OX=9606 GN=H4-16 PE=1 SV=2	9.50898e+06	1.58483e+06	H4-16
sp|P00403|COX2_HUMAN	NA	NA	NA	NA	NA	NA	NA	NA	NA	NA	NA	NA	NA	3.78257	25548.2	VVLPIEAPIR	1	1	1	0.0441	16536	-	Cytochrome c oxidase subunit 2 OS=Homo sapiens OX=9606 GN=MT-CO2 PE=1 SV=1	0	0	MT-CO2
sp|P36542|ATPG_HUMAN	NA	NA	NA	NA	NA	NA	NA	NA	NA	NA	NA	NA	NA	9.71713	32975.3	HLLIGVSSDR;LTLTFNR;SEVATLTAAGK	1;1;1	3	4	0.094	16153;8970;14410;14408	-	ATP synthase subunit gamma, mitochondrial OS=Homo sapiens OX=9606 GN=ATP5F1C PE=1 SV=1	6.0098e+06	353517	ATP5F1C
sp|P62829|RL23_HUMAN	NA	NA	NA	NA	NA	NA	NA	NA	NA	NA	NA	NA	NA	5.86021	14856.1	LPAAGVGDMVMATVK;NLYIISVK	1;1	2	2	0.1643	29458;11584	-	60S ribosomal protein L23 OS=Homo sapiens OX=9606 GN=RPL23 PE=1 SV=1	1.58277e+06	158277	RPL23
sp|P08195|4F2_HUMAN	NA	NA	NA	NA	NA	NA	NA	NA	NA	NA	NA	NA	NA	7.56515	67951.7	DDVAQTDLLQIDPNFGSK;VAEDEAEAAAAAK	1;1	2	2	0.0492	40253;21791	-	4F2 cell-surface antigen heavy chain OS=Homo sapiens OX=9606 GN=SLC3A2 PE=1 SV=3	127879	3875.12	SLC3A2
sp|P46781|RS9_HUMAN	NA	NA	NA	NA	NA	NA	NA	NA	NA	NA	NA	NA	NA	2.48453	22577.6	IGVLDEGK	1	1	1	0.0412	7980	-	40S ribosomal protein S9 OS=Homo sapiens OX=9606 GN=RPS9 PE=1 SV=3	560838	40059.9	RPS9
sp|P29074|PTN4_HUMAN	NA	NA	NA	NA	NA	NA	NA	NA	NA	NA	NA	NA	NA	3.78257	105844	VRMNTFPWLK	1	1	1	0.0108	24232	-	Tyrosine-protein phosphatase non-receptor type 4 OS=Homo sapiens OX=9606 GN=PTPN4 PE=1 SV=1	0	0	PTPN4
sp|P46778|RL21_HUMAN	NA	NA	NA	NA	NA	NA	NA	NA	NA	NA	NA	NA	NA	3.78257	18553.1	VYNVTQHAVGIVVNK	1	1	2	0.0938	34115;34116	-	60S ribosomal protein L21 OS=Homo sapiens OX=9606 GN=RPL21 PE=1 SV=2	755525	83947.2	RPL21
sp|P19338|NUCL_HUMAN	NA	NA	NA	NA	NA	NA	NA	NA	NA	NA	NA	NA	NA	5.93456	76568.4	EVFEDAAEIR;GLSEDTTEETLK	1;1	2	2	0.031	19195;24753	-	Nucleolin OS=Homo sapiens OX=9606 GN=NCL PE=1 SV=3	317816	6909.04	NCL
sp|Q9NRB3|CHSTC_HUMAN	NA	NA	NA	NA	NA	NA	NA	NA	NA	NA	NA	NA	NA	3.78257	48383.9	VMIVLSGSLLHR	1	1	1	0.029	24846	-	Carbohydrate sulfotransferase 12 OS=Homo sapiens OX=9606 GN=CHST12 PE=2 SV=2	504724	21030.2	CHST12
sp|P08238|HS90B_HUMAN	NA	NA	NA	NA	NA	NA	NA	NA	NA	NA	NA	NA	NA	11.3477	83212.1	APFDLFENK;EGLELPEDEEEK;ELISNASDALDK;EQVANSAFVER;YESLTDPSK;YIDQEELNK	1;0;1;1;0;0	3	3	0.0856	15539;28075;22968;21952;14179;18200	-	Heat shock protein HSP 90-beta OS=Homo sapiens OX=9606 GN=HSP90AB1 PE=1 SV=4	4.78804e+06	119701	HSP90AB1
sp|P07900|HS90A_HUMAN	NA	NA	NA	NA	NA	NA	NA	NA	NA	NA	NA	NA	NA	6.26711	84606.7	EGLELPEDEEEK;ELISNSSDALDK;TLTIVDTGIGMTK;YESLTDPSK;YIDQEELNK	0;1;1;0;0	2	2	0.0751	28075;23591;25813;14179;18200	-	Heat shock protein HSP 90-alpha OS=Homo sapiens OX=9606 GN=HSP90AA1 PE=1 SV=5	4.07873e+06	104583	HSP90AA1
sp|P15880|RS2_HUMAN	NA	NA	NA	NA	NA	NA	NA	NA	NA	NA	NA	NA	NA	3.78257	31304.6	TYSYLTPDLWK	1	1	1	0.0375	27080	-	40S ribosomal protein S2 OS=Homo sapiens OX=9606 GN=RPS2 PE=1 SV=2	1.84874e+06	84033.7	RPS2
sp|Q9BT92|TCHP_HUMAN	NA	NA	NA	NA	NA	NA	NA	NA	NA	NA	NA	NA	NA	3.78257	61034.2	KQMEAFR	1	1	1	0.0141	10391	-	Trichoplein keratin filament-binding protein OS=Homo sapiens OX=9606 GN=TCHP PE=1 SV=1	2.69256e+07	815926	TCHP
sp|P07858|CATB_HUMAN	NA	NA	NA	NA	NA	NA	NA	NA	NA	NA	NA	NA	NA	3.78257	37796.8	SGVYQHVTGEMMGGHAIR	1	1	1	0.0531	39559	-	Cathepsin B OS=Homo sapiens OX=9606 GN=CTSB PE=1 SV=3	378678	23667.3	CTSB
sp|Q9Y6N5|SQOR_HUMAN	NA	NA	NA	NA	NA	NA	NA	NA	NA	NA	NA	NA	NA	3.78257	49928.9	VGAENVAIVEPSER	1	1	1	0.0311	29754	-	Sulfide:quinone oxidoreductase, mitochondrial OS=Homo sapiens OX=9606 GN=SQOR PE=1 SV=1	557668	16899	SQOR
sp|Q99829|CPNE1_HUMAN	NA	NA	NA	NA	NA	NA	NA	NA	NA	NA	NA	NA	NA	2.3343	59021.5	SDPFLEFFR	1	1	1	0.0168	18426	-	Copine-1 OS=Homo sapiens OX=9606 GN=CPNE1 PE=1 SV=1	0	0	CPNE1
sp|O95299|NDUAA_HUMAN	NA	NA	NA	NA	NA	NA	NA	NA	NA	NA	NA	NA	NA	3.78257	40724.9	YGMWHFLLGDK	1	1	1	0.031	26370	-	NADH dehydrogenase [ubiquinone] 1 alpha subcomplex subunit 10, mitochondrial OS=Homo sapiens OX=9606 GN=NDUFA10 PE=1 SV=1	0	0	NDUFA10
sp|P46776|RL27A_HUMAN	NA	NA	NA	NA	NA	NA	NA	NA	NA	NA	NA	NA	NA	3.78257	16551	TGAAPIIDVVR	1	1	1	0.0743	16707	-	60S ribosomal protein L27a OS=Homo sapiens OX=9606 GN=RPL27A PE=1 SV=2	127679	15959.9	RPL27A
sp|P60660|MYL6_HUMAN	NA	NA	NA	NA	NA	NA	NA	NA	NA	NA	NA	NA	NA	13.4997	16919.1	EAFQLFDR;HVLVTLGEK;NKDQGTYEDYVEGLR;VLDFEHFLPMLQTVAK	1;1;1;1	4	4	0.3179	13777;12961;37078;38921	-	Myosin light polypeptide 6 OS=Homo sapiens OX=9606 GN=MYL6 PE=1 SV=2	4.62791e+06	420719	MYL6
sp|P08237|PFKAM_HUMAN	NA	NA	NA	NA	NA	NA	NA	NA	NA	NA	NA	NA	NA	3.78257	85128.4	TFVLEVMGR	1	1	1	0.0115	14526	sp|Q01813|PFKAP_HUMAN;sp|P17858|PFKAL_HUMAN	ATP-dependent 6-phosphofructokinase, muscle type OS=Homo sapiens OX=9606 GN=PFKM PE=1 SV=2	889386	21692.3	PFKM
sp|P12235|ADT1_HUMAN	NA	NA	NA	NA	NA	NA	NA	NA	NA	NA	NA	NA	NA	3.78257	33043.2	EQGFLSFWR;GMGGAFVLVLYDEIKK;LLLQVQHASK;TAVAPIER;YFPTQALNFAFK	1;0;0;0;0	1	1	0.1846	18846;36145;17625;8727;29048	-	ADP/ATP translocase 1 OS=Homo sapiens OX=9606 GN=SLC25A4 PE=1 SV=4	0	0	SLC25A4
sp|O43143|DHX15_HUMAN	NA	NA	NA	NA	NA	NA	NA	NA	NA	NA	NA	NA	NA	3.78257	90875.2	TLATDILMGVLK	1	1	1	0.0151	22954	-	ATP-dependent RNA helicase DHX15 OS=Homo sapiens OX=9606 GN=DHX15 PE=1 SV=2	236910	5509.54	DHX15
sp|O43390|HNRPR_HUMAN	NA	NA	NA	NA	NA	NA	NA	NA	NA	NA	NA	NA	NA	3.78257	70899.2	AGPIWDLR	1	1	1	0.0126	10886	sp|O60506|HNRPQ_HUMAN	Heterogeneous nuclear ribonucleoprotein R OS=Homo sapiens OX=9606 GN=HNRNPR PE=1 SV=1	302604	7380.59	HNRNPR
sp|P49368|TCPG_HUMAN	NA	NA	NA	NA	NA	NA	NA	NA	NA	NA	NA	NA	NA	3.78257	60495.3	TAVETAVLLLR	1	1	1	0.0202	19500	-	T-complex protein 1 subunit gamma OS=Homo sapiens OX=9606 GN=CCT3 PE=1 SV=4	0	0	CCT3
sp|Q14192|FHL2_HUMAN	NA	NA	NA	NA	NA	NA	NA	NA	NA	NA	NA	NA	NA	3.78257	32170.6	KPITTGGVTYR	1	1	2	0.0394	19783;19780	-	Four and a half LIM domains protein 2 OS=Homo sapiens OX=9606 GN=FHL2 PE=1 SV=3	164871	7851.01	FHL2
sp|Q3T906|GNPTA_HUMAN	NA	NA	NA	NA	NA	NA	NA	NA	NA	NA	NA	NA	NA	2.15198	143531	FGFTSR	1	1	1	0.0048	5319	-	N-acetylglucosamine-1-phosphotransferase subunits alpha/beta OS=Homo sapiens OX=9606 GN=GNPTAB PE=1 SV=1	1.41363e+06	19103.1	GNPTAB
sp|Q8IZC7|ZN101_HUMAN	NA	NA	NA	NA	NA	NA	NA	NA	NA	NA	NA	NA	NA	2.3343	50306.9	THEIRSHALEK	1	1	1	0.0252	24696	-	Zinc finger protein 101 OS=Homo sapiens OX=9606 GN=ZNF101 PE=1 SV=1	5.80255e+06	165787	ZNF101
sp|P62266|RS23_HUMAN	NA	NA	NA	NA	NA	NA	NA	NA	NA	NA	NA	NA	NA	3.78257	15797.7	VANVSLLALYK	1	1	1	0.0769	19703	-	40S ribosomal protein S23 OS=Homo sapiens OX=9606 GN=RPS23 PE=1 SV=3	0	0	RPS23
sp|Q9P1Z9|CC180_HUMAN	NA	NA	NA	NA	NA	NA	NA	NA	NA	NA	NA	NA	NA	3.78257	197220	ALAQLFVNLMESTLQQELDSRHR	1	1	1	0.0135	47425	-	Coiled-coil domain-containing protein 180 OS=Homo sapiens OX=9606 GN=CCDC180 PE=2 SV=3	5.83846e+06	53563.8	CCDC180
sp|P62263|RS14_HUMAN	NA	NA	NA	NA	NA	NA	NA	NA	NA	NA	NA	NA	NA	3.78257	16262.5	TPGPGAQSALR	1	1	1	0.0728	14621	-	40S ribosomal protein S14 OS=Homo sapiens OX=9606 GN=RPS14 PE=1 SV=3	270311	45051.9	RPS14
sp|P62424|RL7A_HUMAN	NA	NA	NA	NA	NA	NA	NA	NA	NA	NA	NA	NA	NA	3.78257	29977	AGVNTVTTLVENK	1	1	1	0.0489	25689	-	60S ribosomal protein L7a OS=Homo sapiens OX=9606 GN=RPL7A PE=1 SV=2	1.03722e+06	69148.1	RPL7A
sp|P83731|RL24_HUMAN	NA	NA	NA	NA	NA	NA	NA	NA	NA	NA	NA	NA	NA	3.78257	17767.9	QINWTVLYR	1	1	1	0.0573	19773	-	60S ribosomal protein L24 OS=Homo sapiens OX=9606 GN=RPL24 PE=1 SV=1	406994	40699.4	RPL24
sp|P55072|TERA_HUMAN	NA	NA	NA	NA	NA	NA	NA	NA	NA	NA	NA	NA	NA	3.78257	89265.7	NAPAIIFIDELDAIAPK	1	1	1	0.0211	37554	-	Transitional endoplasmic reticulum ATPase OS=Homo sapiens OX=9606 GN=VCP PE=1 SV=4	176052	3912.27	VCP
sp|P34897|GLYM_HUMAN	NA	NA	NA	NA	NA	NA	NA	NA	NA	NA	NA	NA	NA	2.48453	55957.7	SGLIFYR	1	1	1	0.0139	8693	-	Serine hydroxymethyltransferase, mitochondrial OS=Homo sapiens OX=9606 GN=SHMT2 PE=1 SV=3	50952.9	1544.03	SHMT2
sp|P06753|TPM3_HUMAN	NA	NA	NA	NA	NA	NA	NA	NA	NA	NA	NA	NA	NA	5.93456	32929.8	AADAEAEVASLNR;IQLVEEELDR	1;1	2	2	0.0807	24521;21721	-	Tropomyosin alpha-3 chain OS=Homo sapiens OX=9606 GN=TPM3 PE=1 SV=2	3.58773e+06	149489	TPM3
sp|Q3ZCQ8|TIM50_HUMAN	NA	NA	NA	NA	NA	NA	NA	NA	NA	NA	NA	NA	NA	3.78257	39621.5	AQGPQQQPGSEGPSYAK	1	1	1	0.0482	35944	-	Mitochondrial import inner membrane translocase subunit TIM50 OS=Homo sapiens OX=9606 GN=TIMM50 PE=1 SV=2	628395	41893	TIMM50
sp|P17174|AATC_HUMAN	NA	NA	NA	NA	NA	NA	NA	NA	NA	NA	NA	NA	NA	3.78257	46218.5	NFGLYNER	1	1	1	0.0194	13432	-	Aspartate aminotransferase, cytoplasmic OS=Homo sapiens OX=9606 GN=GOT1 PE=1 SV=3	7.527e+06	289500	GOT1
sp|O60814|H2B1K_HUMAN	NA	NA	NA	NA	NA	NA	NA	NA	NA	NA	NA	NA	NA	7.56515	13881.6	AMGIMNSFVNDIFER;QVHPDTGISSK	1;1	2	2	0.2063	36220;18805	sp|P58876|H2B1D_HUMAN;sp|Q5QNW6|H2B2F_HUMAN;sp|Q99877|H2B1N_HUMAN;sp|P06899|H2B1J_HUMAN;sp|P62807|H2B1C_HUMAN;sp|Q16778|H2B2E_HUMAN;sp|P57053|H2BFS_HUMAN;sp|P33778|H2B1B_HUMAN;sp|Q8N257|H2B3B_HUMAN;sp|Q99880|H2B1L_HUMAN;sp|Q93079|H2B1H_HUMAN;sp|Q99879|H2B1M_HUMAN;sp|P23527|H2B1O_HUMAN	Histone H2B type 1-K OS=Homo sapiens OX=9606 GN=H2BC12 PE=1 SV=3	91325.5	8302.32	H2BC12
sp|P31327|CPSM_HUMAN	NA	NA	NA	NA	NA	NA	NA	NA	NA	NA	NA	NA	NA	3.78257	164835	SVGEVMAIGR	1	1	1	0.0067	13595	-	Carbamoyl-phosphate synthase [ammonia], mitochondrial OS=Homo sapiens OX=9606 GN=CPS1 PE=1 SV=2	1.10925e+06	12898.3	CPS1
sp|P05783|K1C18_HUMAN	NA	NA	NA	NA	NA	NA	NA	NA	NA	NA	NA	NA	NA	7.56515	48028.5	AQIFANTVDNAR;IVLQIDNAR	1;1	2	2	0.0488	24640;14245	-	Keratin, type I cytoskeletal 18 OS=Homo sapiens OX=9606 GN=KRT18 PE=1 SV=2	1.5699e+06	56067.9	KRT18
sp|P45877|PPIC_HUMAN	NA	NA	NA	NA	NA	NA	NA	NA	NA	NA	NA	NA	NA	2.15198	22748.8	IVIGLFGK	1	1	1	0.0377	8461	-	Peptidyl-prolyl cis-trans isomerase C OS=Homo sapiens OX=9606 GN=PPIC PE=1 SV=1	0	0	PPIC
sp|P62851|RS25_HUMAN	NA	NA	NA	NA	NA	NA	NA	NA	NA	NA	NA	NA	NA	3.78257	13733.7	LITPAVVSER	1	1	1	0.08	15734	-	40S ribosomal protein S25 OS=Homo sapiens OX=9606 GN=RPS25 PE=1 SV=1	510234	85039.1	RPS25
sp|P13639|EF2_HUMAN	NA	NA	NA	NA	NA	NA	NA	NA	NA	NA	NA	NA	NA	3.78257	95276.9	NMSVIAHVDHGK	1	1	1	0.014	24179	-	Elongation factor 2 OS=Homo sapiens OX=9606 GN=EEF2 PE=1 SV=4	332071	6385.98	EEF2
sp|P24539|AT5F1_HUMAN	NA	NA	NA	NA	NA	NA	NA	NA	NA	NA	NA	NA	NA	3.78257	28890.3	HVVQSISTQQEK	1	1	1	0.0469	26967	-	ATP synthase F(0) complex subunit B1, mitochondrial OS=Homo sapiens OX=9606 GN=ATP5PB PE=1 SV=2	52513.2	3089.01	ATP5PB
sp|P26373|RL13_HUMAN	NA	NA	NA	NA	NA	NA	NA	NA	NA	NA	NA	NA	NA	3.78257	24246.5	STESLQANVQR	1	1	1	0.0521	21291	-	60S ribosomal protein L13 OS=Homo sapiens OX=9606 GN=RPL13 PE=1 SV=4	1.00849e+06	72035	RPL13
sp|P49411|EFTU_HUMAN	NA	NA	NA	NA	NA	NA	NA	NA	NA	NA	NA	NA	NA	22.6954	49510.2	DKPHVNVGTIGHVDHGK;GITINAAHVEYSTAAR;KYEEIDNAPEER;QIGVEHVVVYVNK;TIGTGLVTNTLAMTEEEK;YEEIDNAPEER	1;1;1;1;1;1	6	9	0.1681	37536;37534;37533;34801;34804;30492;30240;39226;26293	-	Elongation factor Tu, mitochondrial OS=Homo sapiens OX=9606 GN=TUFM PE=1 SV=2	3.97429e+06	124197	TUFM
sp|P0DMV8|HS71A_HUMAN	NA	NA	NA	NA	NA	NA	NA	NA	NA	NA	NA	NA	NA	17.6148	70009	AQIHDLVLVGGSTR;ATAGDTHLGGEDFDNR;DAGVIAGLNVLR;NALESYAFNMK;NQVALNPQNTVFDAK;TTPSYVAFTDTER;VEIIANDQGNR	1;1;1;1;1;0;0	5	5	0.1435	29626;34838;19976;23461;34511;30347;21140	-	Heat shock 70 kDa protein 1A OS=Homo sapiens OX=9606 GN=HSPA1A PE=1 SV=1 >sp|P0DMV9|HS71B_HUMAN Heat shock 70 kDa protein 1B OS=Homo sapiens OX=9606 GN=HSPA1B PE=1 SV=1	642576	17849.3	HSPA1B
sp|P11142|HSP7C_HUMAN	NA	NA	NA	NA	NA	NA	NA	NA	NA	NA	NA	NA	NA	28.63	70854.2	FDDAVVQSDMK;FEELNADLFR;IINEPTAAAIAYGLDK;NQVAMNPTNTVFDAK;NSLESYAFNMK;RFDDAVVQSDMK;SINPDEAVAYGAAVQAAILSGDK;STAGDTHLGGEDFDNR;TTPSYVAFTDTER;TVTNAVVTVPAYFNDSQR;VEIIANDQGNR	1;1;0;1;1;1;1;1;0;1;0	8	9	0.2245	22152;22087;34542;34644;34314;24022;27866;43815;35168;30347;40341;21140	-	Heat shock cognate 71 kDa protein OS=Homo sapiens OX=9606 GN=HSPA8 PE=1 SV=1	4.72603e+06	127731	HSPA8
sp|P26641|EF1G_HUMAN	NA	NA	NA	NA	NA	NA	NA	NA	NA	NA	NA	NA	NA	16.1666	50087.1	ALIAAQYSGAQVR;EYFSWEGAFQHVGK;ILGLLDAYLK;STFVLDEFKR;WFLTCINQPQFR	1;1;1;1;1	5	5	0.135	25750;35020;16986;21627;33410	-	Elongation factor 1-gamma OS=Homo sapiens OX=9606 GN=EEF1G PE=1 SV=3	1.93645e+06	71720.3	EEF1G
sp|P62241|RS8_HUMAN	NA	NA	NA	NA	NA	NA	NA	NA	NA	NA	NA	NA	NA	3.78257	24190.2	LTPEEEEILNK	1	1	1	0.0529	24448	-	40S ribosomal protein S8 OS=Homo sapiens OX=9606 GN=RPS8 PE=1 SV=2	1.10992e+06	110992	RPS8
sp|P50402|EMD_HUMAN	NA	NA	NA	NA	NA	NA	NA	NA	NA	NA	NA	NA	NA	2.3343	28975.9	TYGEPESAGPSR	1	1	1	0.0472	21979	-	Emerin OS=Homo sapiens OX=9606 GN=EMD PE=1 SV=1	0	0	EMD
sp|P00352|AL1A1_HUMAN	NA	NA	NA	NA	NA	NA	NA	NA	NA	NA	NA	NA	NA	5.93456	54826.9	RVTLELGGK;VTLELGGK	1;1	2	2	0.018	12270;7638	sp|P30837|AL1B1_HUMAN;sp|O94788|AL1A2_HUMAN;sp|P47895|AL1A3_HUMAN;sp|P05091|ALDH2_HUMAN	Aldehyde dehydrogenase 1A1 OS=Homo sapiens OX=9606 GN=ALDH1A1 PE=1 SV=2	1.16116e+06	50485.4	ALDH1A1
sp|Q14697|GANAB_HUMAN	NA	NA	NA	NA	NA	NA	NA	NA	NA	NA	NA	NA	NA	3.78257	106807	DPAEGDGAQPEETPR	1	1	1	0.0159	32563	-	Neutral alpha-glucosidase AB OS=Homo sapiens OX=9606 GN=GANAB PE=1 SV=3	0	0	GANAB
sp|P56192|SYMC_HUMAN	NA	NA	NA	NA	NA	NA	NA	NA	NA	NA	NA	NA	NA	3.78257	101052	ITQDIFQQLLK	1	1	1	0.0122	25726	-	Methionine--tRNA ligase, cytoplasmic OS=Homo sapiens OX=9606 GN=MARS1 PE=1 SV=2	0	0	MARS1
sp|P46782|RS5_HUMAN	NA	NA	NA	NA	NA	NA	NA	NA	NA	NA	NA	NA	NA	3.78257	22862.1	VNQAIWLLCTGAR	1	1	1	0.0637	30767	-	40S ribosomal protein S5 OS=Homo sapiens OX=9606 GN=RPS5 PE=1 SV=4	1.00422e+06	100422	RPS5
sp|Q99497|PARK7_HUMAN	NA	NA	NA	NA	NA	NA	NA	NA	NA	NA	NA	NA	NA	2.15198	19878.5	ALVILAK	1	1	1	0.037	5576	-	Parkinson disease protein 7 OS=Homo sapiens OX=9606 GN=PARK7 PE=1 SV=2	0	0	PARK7
sp|P53007|TXTP_HUMAN	NA	NA	NA	NA	NA	NA	NA	NA	NA	NA	NA	NA	NA	3.78257	33991	FFVMTSLR	1	1	1	0.0257	13101	-	Tricarboxylate transport protein, mitochondrial OS=Homo sapiens OX=9606 GN=SLC25A1 PE=1 SV=2	161322	9489.53	SLC25A1
sp|P04792|HSPB1_HUMAN	NA	NA	NA	NA	NA	NA	NA	NA	NA	NA	NA	NA	NA	3.78257	22768.5	LFDQAFGLPR	1	1	1	0.0488	18637	-	Heat shock protein beta-1 OS=Homo sapiens OX=9606 GN=HSPB1 PE=1 SV=2	598940	49911.7	HSPB1
sp|O43175|SERA_HUMAN	NA	NA	NA	NA	NA	NA	NA	NA	NA	NA	NA	NA	NA	6.26711	56614.4	GTIQVITQGTSLK;VTADVINAAEK	1;1	2	2	0.045	25694;17421	-	D-3-phosphoglycerate dehydrogenase OS=Homo sapiens OX=9606 GN=PHGDH PE=1 SV=4	1.14843e+06	47851.3	PHGDH
sp|P48668|K2C6C_HUMAN	NA	NA	NA	NA	NA	NA	NA	NA	NA	NA	NA	NA	NA	3.78257	59988.3	AEAESWYQTK;GSGGLGGACGGAGFGSR;NLDLDSIIAEVK;QLDSIVGER;TAAENEFVTLK;YEELQVTAGR	0;0;0;0;0;1	1	1	0.1223	20519;28330;25045;13548;20910;18694	sp|P02538|K2C6A_HUMAN	Keratin, type II cytoskeletal 6C OS=Homo sapiens OX=9606 GN=KRT6C PE=1 SV=3	5.8548e+06	162633	KRT6C
sp|P13010|XRCC5_HUMAN	NA	NA	NA	NA	NA	NA	NA	NA	NA	NA	NA	NA	NA	7.56515	82652.3	SQLDIIIHSLK;YAPTEAQLNAVDALIDSMSLAK	1;1	2	2	0.0451	22665;44323	-	X-ray repair cross-complementing protein 5 OS=Homo sapiens OX=9606 GN=XRCC5 PE=1 SV=3	682787	15517.9	XRCC5
sp|P62280|RS11_HUMAN	NA	NA	NA	NA	NA	NA	NA	NA	NA	NA	NA	NA	NA	3.78257	18419	EAIEGTYIDKK	1	1	1	0.0696	22653	-	40S ribosomal protein S11 OS=Homo sapiens OX=9606 GN=RPS11 PE=1 SV=3	255532	25553.2	RPS11
sp|P53621|COPA_HUMAN	NA	NA	NA	NA	NA	NA	NA	NA	NA	NA	NA	NA	NA	2.15198	138258	TALNLFFK	1	1	1	0.0065	11686	-	Coatomer subunit alpha OS=Homo sapiens OX=9606 GN=COPA PE=1 SV=2	100739	1325.51	COPA
sp|P35580|MYH10_HUMAN	NA	NA	NA	NA	NA	NA	NA	NA	NA	NA	NA	NA	NA	15.9842	228858	ADFCIIHYAGK;AGVLAHLEEER;ALAYDKLEK;DKADFCIIHYAGK;EDQSILCTGESGAGK;ELDDATEANEGLSR;KFDQLLAEEK;LDPHLVLDQLR;LQQLFNHTMFILEQEEYQR;QLEEAEEEATR;VEDMAELTCLNEASVLHNLK;VKPLLQVTR;VVSSVLQFGNISFK	0;0;1;0;0;1;0;0;0;1;0;1;1	5	5	0.0789	23684;23685;20940;14503;31768;31769;32166;31248;20844;24613;24614;45648;45640;24066;44043;14602;31388	-	Myosin-10 OS=Homo sapiens OX=9606 GN=MYH10 PE=1 SV=3	368104	2944.83	MYH10
sp|A0A075B6P5|KV228_HUMAN	NA	NA	NA	NA	NA	NA	NA	NA	NA	NA	NA	NA	NA	3.78257	12948.5	FSGSGSGTDFTLK	1	1	1	0.1083	24025	sp|A0A0A0MRZ7|KVD26_HUMAN;sp|A0A075B6S2|KVD29_HUMAN;sp|P06310|KV230_HUMAN;sp|A0A087WW87|KV240_HUMAN;sp|A2NJV5|KV229_HUMAN;sp|A0A075B6S6|KVD30_HUMAN	Immunoglobulin kappa variable 2-28 OS=Homo sapiens OX=9606 GN=IGKV2-28 PE=3 SV=1 >sp|P01615|KVD28_HUMAN Immunoglobulin kappa variable 2D-28 OS=Homo sapiens OX=9606 GN=IGKV2D-28 PE=1 SV=2	918694	306231	IGKV2D-28
sp|P68371|TBB4B_HUMAN	NA	NA	NA	NA	NA	NA	NA	NA	NA	NA	NA	NA	NA	7.56515	49799	ALTVPELTQQMFDAK;AVLVDLEPGTMDSVR;EVDEQMLNVQNK;FPGQLNADLR;GHYTEGAELVDSVLDVVR;IMNTFSVVPSPK;ISEQFTAMFR;KEAESCDCLQGFQLTHSLGGGTGSGMGTLLISK;LAVNMVPFPR;LHFFMPGFAPLTSR;NSSYFVEWIPNNVK;SGPFGQIFRPDNFVFGQSGAGNNWAK;YLTVAAVFR	1;1;0;0;0;0;0;0;0;0;0;0;0	2	2	0.4449	35184;33260;29559;29042;17415;17417;17416;40014;40015;24647;25311;21175;49412;17903;33667;33666;34024;35322;47799;14196;14195	-	Tubulin beta-4B chain OS=Homo sapiens OX=9606 GN=TUBB4B PE=1 SV=1	4.13627e+06	196965	TUBB4B
sp|Q9BUF5|TBB6_HUMAN	NA	NA	NA	NA	NA	NA	NA	NA	NA	NA	NA	NA	NA	2.48453	49825	FPGQLNADLR;INVYYNESSSQK;LAVNMVPFPR;LHFFMPGFAPLTSR;NSSYFVEWIPNNVK	0;1;0;0;0	1	1	0.1345	17415;17417;17416;28600;17903;33667;33666;34024;35322	-	Tubulin beta-6 chain OS=Homo sapiens OX=9606 GN=TUBB6 PE=1 SV=1	318324	14469.3	TUBB6
sp|O15427|MOT4_HUMAN	NA	NA	NA	NA	NA	NA	NA	NA	NA	NA	NA	NA	NA	3.78257	49436.9	EPQPEVAAAEEEK	1	1	1	0.028	28408	-	Monocarboxylate transporter 4 OS=Homo sapiens OX=9606 GN=SLC16A3 PE=1 SV=1	82205.2	5480.34	SLC16A3
sp|P22695|QCR2_HUMAN	NA	NA	NA	NA	NA	NA	NA	NA	NA	NA	NA	NA	NA	7.56515	48412.9	TIAQGNLSNTDVQAAK;VTSEELHYFVQNHFTSAR	1;1	2	2	0.0751	33910;42810	-	Cytochrome b-c1 complex subunit 2, mitochondrial OS=Homo sapiens OX=9606 GN=UQCRC2 PE=1 SV=3	351034	15262.3	UQCRC2
sp|P28799|GRN_HUMAN	NA	NA	NA	NA	NA	NA	NA	NA	NA	NA	NA	NA	NA	2.48453	63499.8	APAHLSLPDPQALK	1	1	1	0.0236	29385	-	Progranulin OS=Homo sapiens OX=9606 GN=GRN PE=1 SV=2	2.85676e+06	124207	GRN
sp|Q00610|CLH1_HUMAN	NA	NA	NA	NA	NA	NA	NA	NA	NA	NA	NA	NA	NA	15.1303	191493	LASTLVHLGEYQAAVDGAR;NLQNLLILTAIK;TLQIFNIEMK;VGYTPDWIFLLR	1;1;1;1	4	4	0.0316	40183;25944;21443;30083	-	Clathrin heavy chain 1 OS=Homo sapiens OX=9606 GN=CLTC PE=1 SV=5	1.70343e+06	17930.8	CLTC
sp|P69891|HBG1_HUMAN	NA	NA	NA	NA	NA	NA	NA	NA	NA	NA	NA	NA	NA	3.78257	16130.3	LLVVYPWTQR	1	1	1	0.068	22952	sp|P02042|HBD_HUMAN;sp|P02100|HBE_HUMAN;sp|P68871|HBB_HUMAN;sp|P69892|HBG2_HUMAN	Hemoglobin subunit gamma-1 OS=Homo sapiens OX=9606 GN=HBG1 PE=1 SV=2	227505	18958.7	HBG1
sp|Q86V81|THOC4_HUMAN	NA	NA	NA	NA	NA	NA	NA	NA	NA	NA	NA	NA	NA	3.78257	26871.6	SLGTADVHFER	1	1	2	0.0428	21248;21247	-	THO complex subunit 4 OS=Homo sapiens OX=9606 GN=ALYREF PE=1 SV=3	3.04262e+06	202841	ALYREF
sp|P04843|RPN1_HUMAN	NA	NA	NA	NA	NA	NA	NA	NA	NA	NA	NA	NA	NA	3.78257	68526.8	GEDEEENNLEVR	1	1	1	0.0198	28626	-	Dolichyl-diphosphooligosaccharide--protein glycosyltransferase subunit 1 OS=Homo sapiens OX=9606 GN=RPN1 PE=1 SV=1	0	0	RPN1
sp|P31943|HNRH1_HUMAN	NA	NA	NA	NA	NA	NA	NA	NA	NA	NA	NA	NA	NA	2.48453	49198.4	ATENDIYNFFSPLNPVR	1	1	1	0.0379	40567	sp|P52597|HNRPF_HUMAN	Heterogeneous nuclear ribonucleoprotein H OS=Homo sapiens OX=9606 GN=HNRNPH1 PE=1 SV=4	0	0	HNRNPH1
sp|P55209|NP1L1_HUMAN	NA	NA	NA	NA	NA	NA	NA	NA	NA	NA	NA	NA	NA	3.78257	45345.9	GIPEFWLTVFK	1	1	1	0.0281	25354	-	Nucleosome assembly protein 1-like 1 OS=Homo sapiens OX=9606 GN=NAP1L1 PE=1 SV=1	0	0	NAP1L1
sp|Q8N1W1|ARG28_HUMAN	NA	NA	NA	NA	NA	NA	NA	NA	NA	NA	NA	NA	NA	2.3343	191771	YIIPAK	1	1	1	0.0035	5173	-	Rho guanine nucleotide exchange factor 28 OS=Homo sapiens OX=9606 GN=ARHGEF28 PE=1 SV=3	2.46084e+06	30010.3	ARHGEF28
sp|P16402|H13_HUMAN	NA	NA	NA	NA	NA	NA	NA	NA	NA	NA	NA	NA	NA	3.78257	22336.3	ASGPPVSELITK	1	1	1	0.0543	20014	sp|P10412|H14_HUMAN;sp|P16403|H12_HUMAN	Histone H1.3 OS=Homo sapiens OX=9606 GN=H1-3 PE=1 SV=2	1.64377e+06	126444	H1-3
sp|P31040|SDHA_HUMAN	NA	NA	NA	NA	NA	NA	NA	NA	NA	NA	NA	NA	NA	3.78257	72645.3	LGANSLLDLVVFGR	1	1	1	0.0211	29890	-	Succinate dehydrogenase [ubiquinone] flavoprotein subunit, mitochondrial OS=Homo sapiens OX=9606 GN=SDHA PE=1 SV=2	138861	3967.46	SDHA
sp|Q9UGV2|NDRG3_HUMAN	NA	NA	NA	NA	NA	NA	NA	NA	NA	NA	NA	NA	NA	2.3343	41382.5	LTEAFK	1	1	1	0.016	5232	sp|Q9ULP0|NDRG4_HUMAN;sp|Q9UN36|NDRG2_HUMAN	Protein NDRG3 OS=Homo sapiens OX=9606 GN=NDRG3 PE=1 SV=2	242681	15167.6	NDRG3
sp|Q9UHD8|SEPT9_HUMAN	NA	NA	NA	NA	NA	NA	NA	NA	NA	NA	NA	NA	NA	3.78257	65360.8	APVDFGYVGIDSILEQMR	1	1	1	0.0307	40765	-	Septin-9 OS=Homo sapiens OX=9606 GN=SEPTIN9 PE=1 SV=2	1.97326e+06	50596.3	SEPTIN9
